# Supplementary material for: Enhanced cortical neural stem cell identity through short SMAD and WNT inhibition in human cerebral organoids facilitates emergence of outer radial glial cells
Source: Nat Cell Biol. 2022 Jun 13;24(6):981–95. doi: 10.1038/s41556-022-00929-5 (PMC9203281; doi:10.1038/s41556-022-00929-5)
Supplement: Supplementary file 4 — Quantitative PCR STEMdiff expression levels for ZIP8K8 cells relative to HPRT. [file 41556_2022_929_MOESM4_ESM.xlsx]

## Sheet: Supplementary Data Set 1
Supplementary Data Set 1. qPCR STEMdiff expression levels for ZIP8K8 cells relative to HPRT.
gene	Differentiation	qPCR Expression relative to HPRT
OCT4	iPSC	49.495
OCT4	iPSC	30.3064
OCT4	iPSC	29.2641
OCT4	Mesoderm	3.12278
OCT4	Mesoderm	2.54612
OCT4	Mesoderm	2.17363
OCT4	Endoderm	8.32133
OCT4	Endoderm	7.52744
OCT4	Endoderm	7.57425
SOX2	iPSC	14.1829
SOX2	iPSC	8.41498
SOX2	iPSC	9.6426
SOX2	Mesoderm	0.207968
SOX2	Mesoderm	0.279544
SOX2	Endoderm	0.75468
SOX2	Endoderm	1.25324
SOX2	Endoderm	0.925346
BRACHURY	iPSC	0.003708
BRACHURY	iPSC	0.003962
BRACHURY	Mesoderm	2.17224
BRACHURY	Mesoderm	3.65947
BRACHURY	Endoderm	0.224271
BRACHURY	Endoderm	0.184353
BRACHURY	Endoderm	0.294797
SOX17	iPSC	0.00239
SOX17	iPSC	0.001501
SOX17	iPSC	0.001156
SOX17	Mesoderm	0.013777
SOX17	Mesoderm	0.011097
SOX17	Mesoderm	0.004537
SOX17	Endoderm	0.961461
SOX17	Endoderm	0.80202
SOX17	Endoderm	0.667127
FOXA2	iPSC	0.002136
FOXA2	iPSC	0.002421
FOXA2	Mesoderm	0.019684
FOXA2	Mesoderm	0.057791
FOXA2	Endoderm	1.25981
FOXA2	Endoderm	1.5689
FOXA2	Endoderm	1.05357
