# Supplementary material for: Enhanced cortical neural stem cell identity through short SMAD and WNT inhibition in human cerebral organoids facilitates emergence of outer radial glial cells
Source: Nat Cell Biol. 2022 Jun 13;24(6):981–95. doi: 10.1038/s41556-022-00929-5 (PMC9203281; doi:10.1038/s41556-022-00929-5)
Supplement: Source Data Fig. 2 — Mean HES5::eGFP intensity levels and number of HES5::eGFP-positive rosettes in day 17 organoids. Immunostaining counts of regional markers, rosette numbers. [file 41556_2022_929_MOESM5_ESM.xlsx]

## Sheet: Fig 2b,c
Source Data Fig. 2b,c. HES5::eGFP intensity and # HES5::eGFP+ rosettes in day 17 H9 organoids.
Protocol	Organoid No.	Mean HES5::eGFP Intensity	No. HES5::eGFP Rosettes
Inhibitor-free	1	16.937	6
Inhibitor-free	2	12.524	5
Inhibitor-free	3	8.496	2
Inhibitor-free	4	10.334	2
Inhibitor-free	5	6.233	3
Inhibitor-free	6	20.701	9
Inhibitor-free	7	12.749	4
Inhibitor-free	8	16.3408	3
Inhibitor-free	9	18.023	7
WNT-i	1	13.349	6
WNT-i	2	17.274	2
WNT-i	3	20.646	8
WNT-i	4	18.953	4
WNT-i	5	17.168	7
WNT-i	6	19.202	5
WNT-i	7	10.497	6
WNT-i	8	17.571	6
WNT-i	9	29.134	5
Dual SMAD-i	1	300.993	2
Dual SMAD-i	2	289.503	1
Dual SMAD-i	3	241.275	2
Dual SMAD-i	4	407	4
Dual SMAD-i	5	513.303	3
Dual SMAD-i	6	336.982	1
Dual SMAD-i	7	250.862	2
Dual SMAD-i	8	169.538	1
Dual SMAD-i	9	322.32	3
Triple-i	1	345.583	9
Triple-i	2	489.125	9
Triple-i	3	575.774	12
Triple-i	4	591.433	25
Triple-i	5	602.924	18
Triple-i	6	767.278	19
Triple-i	7	509.532	19
Triple-i	8	441.116	11
Triple-i	9	601.706	24

## Sheet: Fig 2d - SOX1;FOXG1;HES5GFP
Source Data Fig. 2d. Immunostaining counts day 30 H9 organoids.
Experiment	Sample_ID	No. SOX1+ Cells	Gene	No. Positive Cells	% Positive Cells	Protocol	Type	Rosette No.
SOX1_FOXG1_HES5	SBNX_SOX1_FOXG1_HES5_1	338	HES5	161	0.476331	Triple-i	rosette	1
SOX1_FOXG1_HES5	SBNX_SOX1_FOXG1_HES5_1	131	HES5	47	0.358779	Triple-i	rosette	2
SOX1_FOXG1_HES5	SBNX_SOX1_FOXG1_HES5_1	164	HES5	27	0.164634	Triple-i	rosette	3
SOX1_FOXG1_HES5	SBNX_SOX1_FOXG1_HES5_1	89	HES5	58	0.651685	Triple-i	rosette	4
SOX1_FOXG1_HES5	SBNX_SOX1_FOXG1_HES5_1	371	HES5	131	0.3531	Triple-i	rosette	5
SOX1_FOXG1_HES5	SBNX_SOX1_FOXG1_HES5_1	156	HES5	67	0.429487	Triple-i	rosette	6
SOX1_FOXG1_HES5	SBNX_SOX1_FOXG1_HES5_1	141	HES5	66	0.468085	Triple-i	rosette	7
SOX1_FOXG1_HES5	SBNX_SOX1_FOXG1_HES5_1	99	HES5	50	0.505051	Triple-i	rosette	8
SOX1_FOXG1_HES5	SBNX_SOX1_FOXG1_HES5_1	338	FOXG1	101	0.298817	Triple-i	rosette	1
SOX1_FOXG1_HES5	SBNX_SOX1_FOXG1_HES5_1	131	FOXG1	85	0.648855	Triple-i	rosette	2
SOX1_FOXG1_HES5	SBNX_SOX1_FOXG1_HES5_1	164	FOXG1	152	0.926829	Triple-i	rosette	3
SOX1_FOXG1_HES5	SBNX_SOX1_FOXG1_HES5_1	89	FOXG1	43	0.483146	Triple-i	rosette	4
SOX1_FOXG1_HES5	SBNX_SOX1_FOXG1_HES5_1	371	FOXG1	329	0.886792	Triple-i	rosette	5
SOX1_FOXG1_HES5	SBNX_SOX1_FOXG1_HES5_1	156	FOXG1	128	0.820513	Triple-i	rosette	6
SOX1_FOXG1_HES5	SBNX_SOX1_FOXG1_HES5_1	141	FOXG1	129	0.914894	Triple-i	rosette	7
SOX1_FOXG1_HES5	SBNX_SOX1_FOXG1_HES5_1	99	FOXG1	87	0.878788	Triple-i	rosette	8
SOX1_FOXG1_HES5	SBNX_SOX1_FOXG1_HES5_1	338	HES5+FOXG1	58	0.171598	Triple-i	rosette	1
SOX1_FOXG1_HES5	SBNX_SOX1_FOXG1_HES5_1	131	HES5+FOXG1	34	0.259542	Triple-i	rosette	2
SOX1_FOXG1_HES5	SBNX_SOX1_FOXG1_HES5_1	164	HES5+FOXG1	25	0.152439	Triple-i	rosette	3
SOX1_FOXG1_HES5	SBNX_SOX1_FOXG1_HES5_1	89	HES5+FOXG1	28	0.314607	Triple-i	rosette	4
SOX1_FOXG1_HES5	SBNX_SOX1_FOXG1_HES5_1	371	HES5+FOXG1	119	0.320755	Triple-i	rosette	5
SOX1_FOXG1_HES5	SBNX_SOX1_FOXG1_HES5_1	156	HES5+FOXG1	52	0.333333	Triple-i	rosette	6
SOX1_FOXG1_HES5	SBNX_SOX1_FOXG1_HES5_1	141	HES5+FOXG1	63	0.446809	Triple-i	rosette	7
SOX1_FOXG1_HES5	SBNX_SOX1_FOXG1_HES5_1	99	HES5+FOXG1	46	0.464646	Triple-i	rosette	8
SOX1_FOXG1_HES5	SBNX_SOX1_FOXG1_HES5_2	1679	HES5	1054	0.627755	Triple-i	rosette	1
SOX1_FOXG1_HES5	SBNX_SOX1_FOXG1_HES5_2	145	HES5	13	0.0896552	Triple-i	rosette	2
SOX1_FOXG1_HES5	SBNX_SOX1_FOXG1_HES5_2	323	HES5	236	0.73065	Triple-i	rosette	3
SOX1_FOXG1_HES5	SBNX_SOX1_FOXG1_HES5_2	72	HES5	35	0.486111	Triple-i	rosette	4
SOX1_FOXG1_HES5	SBNX_SOX1_FOXG1_HES5_2	323	HES5	128	0.396285	Triple-i	rosette	5
SOX1_FOXG1_HES5	SBNX_SOX1_FOXG1_HES5_2	1679	FOXG1	1125	0.670042	Triple-i	rosette	1
SOX1_FOXG1_HES5	SBNX_SOX1_FOXG1_HES5_2	145	FOXG1	54	0.372414	Triple-i	rosette	2
SOX1_FOXG1_HES5	SBNX_SOX1_FOXG1_HES5_2	323	FOXG1	282	0.873065	Triple-i	rosette	3
SOX1_FOXG1_HES5	SBNX_SOX1_FOXG1_HES5_2	72	FOXG1	69	0.958333	Triple-i	rosette	4
SOX1_FOXG1_HES5	SBNX_SOX1_FOXG1_HES5_2	323	FOXG1	241	0.74613	Triple-i	rosette	5
SOX1_FOXG1_HES5	SBNX_SOX1_FOXG1_HES5_2	1679	HES5+FOXG1	808	0.481239	Triple-i	rosette	1
SOX1_FOXG1_HES5	SBNX_SOX1_FOXG1_HES5_2	145	HES5+FOXG1	10	0.0689655	Triple-i	rosette	2
SOX1_FOXG1_HES5	SBNX_SOX1_FOXG1_HES5_2	323	HES5+FOXG1	209	0.647059	Triple-i	rosette	3
SOX1_FOXG1_HES5	SBNX_SOX1_FOXG1_HES5_2	72	HES5+FOXG1	34	0.472222	Triple-i	rosette	4
SOX1_FOXG1_HES5	SBNX_SOX1_FOXG1_HES5_2	323	HES5+FOXG1	83	0.256966	Triple-i	rosette	5
SOX1_FOXG1_HES5	SBN_SOX1_FOXG1_HES5_1	2151	HES5	1016	0.472338	Dual SMAD-i	rosette	1
SOX1_FOXG1_HES5	SBN_SOX1_FOXG1_HES5_1	211	HES5	8	0.0379147	Dual SMAD-i	rosette	2
SOX1_FOXG1_HES5	SBN_SOX1_FOXG1_HES5_1	70	HES5	0	0	Dual SMAD-i	rosette	3
SOX1_FOXG1_HES5	SBN_SOX1_FOXG1_HES5_1	60	HES5	0	0	Dual SMAD-i	rosette	4
SOX1_FOXG1_HES5	SBN_SOX1_FOXG1_HES5_1	2151	FOXG1	5	0.0023245	Dual SMAD-i	rosette	1
SOX1_FOXG1_HES5	SBN_SOX1_FOXG1_HES5_1	211	FOXG1	0	0	Dual SMAD-i	rosette	2
SOX1_FOXG1_HES5	SBN_SOX1_FOXG1_HES5_1	70	FOXG1	0	0	Dual SMAD-i	rosette	3
SOX1_FOXG1_HES5	SBN_SOX1_FOXG1_HES5_1	60	FOXG1	0	0	Dual SMAD-i	rosette	4
SOX1_FOXG1_HES5	SBN_SOX1_FOXG1_HES5_1	2151	HES5+FOXG1	3	0.0013947	Dual SMAD-i	rosette	1
SOX1_FOXG1_HES5	SBN_SOX1_FOXG1_HES5_1	211	HES5+FOXG1	0	0	Dual SMAD-i	rosette	2
SOX1_FOXG1_HES5	SBN_SOX1_FOXG1_HES5_1	70	HES5+FOXG1	0	0	Dual SMAD-i	rosette	3
SOX1_FOXG1_HES5	SBN_SOX1_FOXG1_HES5_1	60	HES5+FOXG1	0	0	Dual SMAD-i	rosette	4
SOX1_FOXG1_HES5	NT_SOX1_FOXG1_HES5_1	529	HES5	31	0.0586011	Inhibitor-free	rosette	1
SOX1_FOXG1_HES5	NT_SOX1_FOXG1_HES5_1	645	HES5	42	0.0651163	Inhibitor-free	rosette	2
SOX1_FOXG1_HES5	NT_SOX1_FOXG1_HES5_1	507	HES5	2	0.00394477	Inhibitor-free	rosette	3
SOX1_FOXG1_HES5	NT_SOX1_FOXG1_HES5_1	536	HES5	8	0.0149254	Inhibitor-free	rosette	4
SOX1_FOXG1_HES5	NT_SOX1_FOXG1_HES5_1	59	HES5	0	0	Inhibitor-free	rosette	5
SOX1_FOXG1_HES5	NT_SOX1_FOXG1_HES5_1	529	FOXG1	51	0.0964083	Inhibitor-free	rosette	1
SOX1_FOXG1_HES5	NT_SOX1_FOXG1_HES5_1	645	FOXG1	11	0.0170543	Inhibitor-free	rosette	2
SOX1_FOXG1_HES5	NT_SOX1_FOXG1_HES5_1	507	FOXG1	257	0.506903	Inhibitor-free	rosette	3
SOX1_FOXG1_HES5	NT_SOX1_FOXG1_HES5_1	536	FOXG1	218	0.406716	Inhibitor-free	rosette	4
SOX1_FOXG1_HES5	NT_SOX1_FOXG1_HES5_1	59	FOXG1	34	0.576271	Inhibitor-free	rosette	5
SOX1_FOXG1_HES5	NT_SOX1_FOXG1_HES5_1	529	HES5+FOXG1	8	0.0151229	Inhibitor-free	rosette	1
SOX1_FOXG1_HES5	NT_SOX1_FOXG1_HES5_1	645	HES5+FOXG1	0	0	Inhibitor-free	rosette	2
SOX1_FOXG1_HES5	NT_SOX1_FOXG1_HES5_1	507	HES5+FOXG1	1	0.00197239	Inhibitor-free	rosette	3
SOX1_FOXG1_HES5	NT_SOX1_FOXG1_HES5_1	536	HES5+FOXG1	5	0.00932836	Inhibitor-free	rosette	4
SOX1_FOXG1_HES5	NT_SOX1_FOXG1_HES5_1	59	HES5+FOXG1	0	0	Inhibitor-free	rosette	5

## Sheet: Fig 2d - PAX6;EMX2;HES5GFP
Source Data Fig. 2d. Immunostaining counts day 30 H9 organoids.
Experiment	Sample_ID	No. DAPI	Gene	No. Positive Cells	% Positive Cells	Protocol	Type	Rosette No.
EMX2_HES5GFP_PAX6	NT_EMX2_HES5GFP_PAX6_1	2642	PAX6	406	0.153671	Inhibitor-free	rosette	1
EMX2_HES5GFP_PAX6	NT_EMX2_HES5GFP_PAX6_1	1145	PAX6	3	0.00262009	Inhibitor-free	rosette	2
EMX2_HES5GFP_PAX6	NT_EMX2_HES5GFP_PAX6_1	219	PAX6	79	0.360731	Inhibitor-free	rosette	3
EMX2_HES5GFP_PAX6	NT_EMX2_HES5GFP_PAX6_1	725	PAX6	508	0.70069	Inhibitor-free	rosette	4
EMX2_HES5GFP_PAX6	NT_EMX2_HES5GFP_PAX6_1	1306	PAX6	828	0.633997	Inhibitor-free	rosette	5
EMX2_HES5GFP_PAX6	NT_EMX2_HES5GFP_PAX6_1	166	PAX6	34	0.204819	Inhibitor-free	rosette	6
EMX2_HES5GFP_PAX6	NT_EMX2_HES5GFP_PAX6_1	306	PAX6	8	0.0261438	Inhibitor-free	rosette	7
EMX2_HES5GFP_PAX6	NT_EMX2_HES5GFP_PAX6_1	2642	EMX2	1254	0.47464	Inhibitor-free	rosette	1
EMX2_HES5GFP_PAX6	NT_EMX2_HES5GFP_PAX6_1	1145	EMX2	2	0.00174672	Inhibitor-free	rosette	2
EMX2_HES5GFP_PAX6	NT_EMX2_HES5GFP_PAX6_1	219	EMX2	102	0.465753	Inhibitor-free	rosette	3
EMX2_HES5GFP_PAX6	NT_EMX2_HES5GFP_PAX6_1	725	EMX2	532	0.733793	Inhibitor-free	rosette	4
EMX2_HES5GFP_PAX6	NT_EMX2_HES5GFP_PAX6_1	1306	EMX2	1187	0.908882	Inhibitor-free	rosette	5
EMX2_HES5GFP_PAX6	NT_EMX2_HES5GFP_PAX6_1	166	EMX2	9	0.0542169	Inhibitor-free	rosette	6
EMX2_HES5GFP_PAX6	NT_EMX2_HES5GFP_PAX6_1	306	EMX2	1	0.00326797	Inhibitor-free	rosette	7
EMX2_HES5GFP_PAX6	NT_EMX2_HES5GFP_PAX6_1	2642	HES5GFP	0	0	Inhibitor-free	rosette	1
EMX2_HES5GFP_PAX6	NT_EMX2_HES5GFP_PAX6_1	1145	HES5GFP	834	0.728384	Inhibitor-free	rosette	2
EMX2_HES5GFP_PAX6	NT_EMX2_HES5GFP_PAX6_1	219	HES5GFP	0	0	Inhibitor-free	rosette	3
EMX2_HES5GFP_PAX6	NT_EMX2_HES5GFP_PAX6_1	725	HES5GFP	3	0.00413793	Inhibitor-free	rosette	4
EMX2_HES5GFP_PAX6	NT_EMX2_HES5GFP_PAX6_1	1306	HES5GFP	26	0.0199081	Inhibitor-free	rosette	5
EMX2_HES5GFP_PAX6	NT_EMX2_HES5GFP_PAX6_1	166	HES5GFP	21	0.126506	Inhibitor-free	rosette	6
EMX2_HES5GFP_PAX6	NT_EMX2_HES5GFP_PAX6_1	306	HES5GFP	0	0	Inhibitor-free	rosette	7
EMX2_HES5GFP_PAX6	NT_EMX2_HES5GFP_PAX6_1	2642	PAX6+EMX2	349	0.132097	Inhibitor-free	rosette	1
EMX2_HES5GFP_PAX6	NT_EMX2_HES5GFP_PAX6_1	1145	PAX6+EMX2	0	0	Inhibitor-free	rosette	2
EMX2_HES5GFP_PAX6	NT_EMX2_HES5GFP_PAX6_1	219	PAX6+EMX2	49	0.223744	Inhibitor-free	rosette	3
EMX2_HES5GFP_PAX6	NT_EMX2_HES5GFP_PAX6_1	725	PAX6+EMX2	372	0.513103	Inhibitor-free	rosette	4
EMX2_HES5GFP_PAX6	NT_EMX2_HES5GFP_PAX6_1	1306	PAX6+EMX2	804	0.61562	Inhibitor-free	rosette	5
EMX2_HES5GFP_PAX6	NT_EMX2_HES5GFP_PAX6_1	166	PAX6+EMX2	9	0.0542169	Inhibitor-free	rosette	6
EMX2_HES5GFP_PAX6	NT_EMX2_HES5GFP_PAX6_1	306	PAX6+EMX2	0	0	Inhibitor-free	rosette	7
EMX2_HES5GFP_PAX6	NT_EMX2_HES5GFP_PAX6_1	2642	PAX6+HES5GFP	0	0	Inhibitor-free	rosette	1
EMX2_HES5GFP_PAX6	NT_EMX2_HES5GFP_PAX6_1	1145	PAX6+HES5GFP	2	0.00174672	Inhibitor-free	rosette	2
EMX2_HES5GFP_PAX6	NT_EMX2_HES5GFP_PAX6_1	219	PAX6+HES5GFP	0	0	Inhibitor-free	rosette	3
EMX2_HES5GFP_PAX6	NT_EMX2_HES5GFP_PAX6_1	725	PAX6+HES5GFP	3	0.00413793	Inhibitor-free	rosette	4
EMX2_HES5GFP_PAX6	NT_EMX2_HES5GFP_PAX6_1	1306	PAX6+HES5GFP	22	0.0168453	Inhibitor-free	rosette	5
EMX2_HES5GFP_PAX6	NT_EMX2_HES5GFP_PAX6_1	166	PAX6+HES5GFP	0	0	Inhibitor-free	rosette	6
EMX2_HES5GFP_PAX6	NT_EMX2_HES5GFP_PAX6_1	306	PAX6+HES5GFP	0	0	Inhibitor-free	rosette	7
EMX2_HES5GFP_PAX6	NT_EMX2_HES5GFP_PAX6_1	2642	EMX2+HES5GFP	0	0	Inhibitor-free	rosette	1
EMX2_HES5GFP_PAX6	NT_EMX2_HES5GFP_PAX6_1	1145	EMX2+HES5GFP	1	0.000873362	Inhibitor-free	rosette	2
EMX2_HES5GFP_PAX6	NT_EMX2_HES5GFP_PAX6_1	219	EMX2+HES5GFP	0	0	Inhibitor-free	rosette	3
EMX2_HES5GFP_PAX6	NT_EMX2_HES5GFP_PAX6_1	725	EMX2+HES5GFP	3	0.00413793	Inhibitor-free	rosette	4
EMX2_HES5GFP_PAX6	NT_EMX2_HES5GFP_PAX6_1	1306	EMX2+HES5GFP	26	0.0199081	Inhibitor-free	rosette	5
EMX2_HES5GFP_PAX6	NT_EMX2_HES5GFP_PAX6_1	166	EMX2+HES5GFP	0	0	Inhibitor-free	rosette	6
EMX2_HES5GFP_PAX6	NT_EMX2_HES5GFP_PAX6_1	306	EMX2+HES5GFP	0	0	Inhibitor-free	rosette	7
EMX2_HES5GFP_PAX6	NT_EMX2_HES5GFP_PAX6_1	2642	PAX6+EMX2+HES5GFP	0	0	Inhibitor-free	rosette	1
EMX2_HES5GFP_PAX6	NT_EMX2_HES5GFP_PAX6_1	1145	PAX6+EMX2+HES5GFP	0	0	Inhibitor-free	rosette	2
EMX2_HES5GFP_PAX6	NT_EMX2_HES5GFP_PAX6_1	219	PAX6+EMX2+HES5GFP	0	0	Inhibitor-free	rosette	3
EMX2_HES5GFP_PAX6	NT_EMX2_HES5GFP_PAX6_1	725	PAX6+EMX2+HES5GFP	3	0.00413793	Inhibitor-free	rosette	4
EMX2_HES5GFP_PAX6	NT_EMX2_HES5GFP_PAX6_1	1306	PAX6+EMX2+HES5GFP	22	0.0168453	Inhibitor-free	rosette	5
EMX2_HES5GFP_PAX6	NT_EMX2_HES5GFP_PAX6_1	166	PAX6+EMX2+HES5GFP	0	0	Inhibitor-free	rosette	6
EMX2_HES5GFP_PAX6	NT_EMX2_HES5GFP_PAX6_1	306	PAX6+EMX2+HES5GFP	0	0	Inhibitor-free	rosette	7
EMX2_HES5GFP_PAX6	SBN_EMX2_HES5GFP_PAX6_1	69	PAX6	3	0.0434783	Dual SMAD-i	rosette	1
EMX2_HES5GFP_PAX6	SBN_EMX2_HES5GFP_PAX6_1	344	PAX6	167	0.485465	Dual SMAD-i	rosette	2
EMX2_HES5GFP_PAX6	SBN_EMX2_HES5GFP_PAX6_1	154	PAX6	115	0.746753	Dual SMAD-i	rosette	3
EMX2_HES5GFP_PAX6	SBN_EMX2_HES5GFP_PAX6_1	297	PAX6	145	0.488215	Dual SMAD-i	rosette	4
EMX2_HES5GFP_PAX6	SBN_EMX2_HES5GFP_PAX6_1	783	PAX6	724	0.924649	Dual SMAD-i	rosette	5
EMX2_HES5GFP_PAX6	SBN_EMX2_HES5GFP_PAX6_1	111	PAX6	87	0.783784	Dual SMAD-i	rosette	6
EMX2_HES5GFP_PAX6	SBN_EMX2_HES5GFP_PAX6_1	281	PAX6	156	0.55516	Dual SMAD-i	rosette	7
EMX2_HES5GFP_PAX6	SBN_EMX2_HES5GFP_PAX6_1	113	PAX6	108	0.955752	Dual SMAD-i	rosette	8
EMX2_HES5GFP_PAX6	SBN_EMX2_HES5GFP_PAX6_1	115	PAX6	15	0.130435	Dual SMAD-i	rosette	9
EMX2_HES5GFP_PAX6	SBN_EMX2_HES5GFP_PAX6_1	148	PAX6	13	0.0878378	Dual SMAD-i	rosette	10
EMX2_HES5GFP_PAX6	SBN_EMX2_HES5GFP_PAX6_1	69	EMX2	0	0	Dual SMAD-i	rosette	1
EMX2_HES5GFP_PAX6	SBN_EMX2_HES5GFP_PAX6_1	344	EMX2	2	0.00581395	Dual SMAD-i	rosette	2
EMX2_HES5GFP_PAX6	SBN_EMX2_HES5GFP_PAX6_1	154	EMX2	39	0.253247	Dual SMAD-i	rosette	3
EMX2_HES5GFP_PAX6	SBN_EMX2_HES5GFP_PAX6_1	297	EMX2	1	0.003367	Dual SMAD-i	rosette	4
EMX2_HES5GFP_PAX6	SBN_EMX2_HES5GFP_PAX6_1	783	EMX2	117	0.149425	Dual SMAD-i	rosette	5
EMX2_HES5GFP_PAX6	SBN_EMX2_HES5GFP_PAX6_1	111	EMX2	8	0.0720721	Dual SMAD-i	rosette	6
EMX2_HES5GFP_PAX6	SBN_EMX2_HES5GFP_PAX6_1	281	EMX2	41	0.145907	Dual SMAD-i	rosette	7
EMX2_HES5GFP_PAX6	SBN_EMX2_HES5GFP_PAX6_1	113	EMX2	0	0	Dual SMAD-i	rosette	8
EMX2_HES5GFP_PAX6	SBN_EMX2_HES5GFP_PAX6_1	115	EMX2	14	0.121739	Dual SMAD-i	rosette	9
EMX2_HES5GFP_PAX6	SBN_EMX2_HES5GFP_PAX6_1	148	EMX2	2	0.0135135	Dual SMAD-i	rosette	10
EMX2_HES5GFP_PAX6	SBN_EMX2_HES5GFP_PAX6_1	69	HES5GFP	60	0.869565	Dual SMAD-i	rosette	1
EMX2_HES5GFP_PAX6	SBN_EMX2_HES5GFP_PAX6_1	344	HES5GFP	180	0.523256	Dual SMAD-i	rosette	2
EMX2_HES5GFP_PAX6	SBN_EMX2_HES5GFP_PAX6_1	154	HES5GFP	2	0.012987	Dual SMAD-i	rosette	3
EMX2_HES5GFP_PAX6	SBN_EMX2_HES5GFP_PAX6_1	297	HES5GFP	29	0.0976431	Dual SMAD-i	rosette	4
EMX2_HES5GFP_PAX6	SBN_EMX2_HES5GFP_PAX6_1	783	HES5GFP	65	0.083014	Dual SMAD-i	rosette	5
EMX2_HES5GFP_PAX6	SBN_EMX2_HES5GFP_PAX6_1	111	HES5GFP	4	0.036036	Dual SMAD-i	rosette	6
EMX2_HES5GFP_PAX6	SBN_EMX2_HES5GFP_PAX6_1	281	HES5GFP	169	0.601423	Dual SMAD-i	rosette	7
EMX2_HES5GFP_PAX6	SBN_EMX2_HES5GFP_PAX6_1	113	HES5GFP	98	0.867257	Dual SMAD-i	rosette	8
EMX2_HES5GFP_PAX6	SBN_EMX2_HES5GFP_PAX6_1	115	HES5GFP	94	0.817391	Dual SMAD-i	rosette	9
EMX2_HES5GFP_PAX6	SBN_EMX2_HES5GFP_PAX6_1	148	HES5GFP	135	0.912162	Dual SMAD-i	rosette	10
EMX2_HES5GFP_PAX6	SBN_EMX2_HES5GFP_PAX6_1	69	PAX6+EMX2	0	0	Dual SMAD-i	rosette	1
EMX2_HES5GFP_PAX6	SBN_EMX2_HES5GFP_PAX6_1	344	PAX6+EMX2	1	0.00290698	Dual SMAD-i	rosette	2
EMX2_HES5GFP_PAX6	SBN_EMX2_HES5GFP_PAX6_1	154	PAX6+EMX2	36	0.233766	Dual SMAD-i	rosette	3
EMX2_HES5GFP_PAX6	SBN_EMX2_HES5GFP_PAX6_1	297	PAX6+EMX2	1	0.003367	Dual SMAD-i	rosette	4
EMX2_HES5GFP_PAX6	SBN_EMX2_HES5GFP_PAX6_1	783	PAX6+EMX2	108	0.137931	Dual SMAD-i	rosette	5
EMX2_HES5GFP_PAX6	SBN_EMX2_HES5GFP_PAX6_1	111	PAX6+EMX2	7	0.0630631	Dual SMAD-i	rosette	6
EMX2_HES5GFP_PAX6	SBN_EMX2_HES5GFP_PAX6_1	281	PAX6+EMX2	40	0.142349	Dual SMAD-i	rosette	7
EMX2_HES5GFP_PAX6	SBN_EMX2_HES5GFP_PAX6_1	113	PAX6+EMX2	0	0	Dual SMAD-i	rosette	8
EMX2_HES5GFP_PAX6	SBN_EMX2_HES5GFP_PAX6_1	115	PAX6+EMX2	10	0.0869565	Dual SMAD-i	rosette	9
EMX2_HES5GFP_PAX6	SBN_EMX2_HES5GFP_PAX6_1	148	PAX6+EMX2	0	0	Dual SMAD-i	rosette	10
EMX2_HES5GFP_PAX6	SBN_EMX2_HES5GFP_PAX6_1	69	PAX6+HES5GFP	1	0.0144928	Dual SMAD-i	rosette	1
EMX2_HES5GFP_PAX6	SBN_EMX2_HES5GFP_PAX6_1	344	PAX6+HES5GFP	103	0.299419	Dual SMAD-i	rosette	2
EMX2_HES5GFP_PAX6	SBN_EMX2_HES5GFP_PAX6_1	154	PAX6+HES5GFP	1	0.00649351	Dual SMAD-i	rosette	3
EMX2_HES5GFP_PAX6	SBN_EMX2_HES5GFP_PAX6_1	297	PAX6+HES5GFP	23	0.0774411	Dual SMAD-i	rosette	4
EMX2_HES5GFP_PAX6	SBN_EMX2_HES5GFP_PAX6_1	783	PAX6+HES5GFP	60	0.0766284	Dual SMAD-i	rosette	5
EMX2_HES5GFP_PAX6	SBN_EMX2_HES5GFP_PAX6_1	111	PAX6+HES5GFP	3	0.027027	Dual SMAD-i	rosette	6
EMX2_HES5GFP_PAX6	SBN_EMX2_HES5GFP_PAX6_1	281	PAX6+HES5GFP	82	0.291815	Dual SMAD-i	rosette	7
EMX2_HES5GFP_PAX6	SBN_EMX2_HES5GFP_PAX6_1	113	PAX6+HES5GFP	97	0.858407	Dual SMAD-i	rosette	8
EMX2_HES5GFP_PAX6	SBN_EMX2_HES5GFP_PAX6_1	115	PAX6+HES5GFP	10	0.0869565	Dual SMAD-i	rosette	9
EMX2_HES5GFP_PAX6	SBN_EMX2_HES5GFP_PAX6_1	148	PAX6+HES5GFP	13	0.0878378	Dual SMAD-i	rosette	10
EMX2_HES5GFP_PAX6	SBN_EMX2_HES5GFP_PAX6_1	69	EMX2+HES5GFP	0	0	Dual SMAD-i	rosette	1
EMX2_HES5GFP_PAX6	SBN_EMX2_HES5GFP_PAX6_1	344	EMX2+HES5GFP	1	0.00290698	Dual SMAD-i	rosette	2
EMX2_HES5GFP_PAX6	SBN_EMX2_HES5GFP_PAX6_1	154	EMX2+HES5GFP	0	0	Dual SMAD-i	rosette	3
EMX2_HES5GFP_PAX6	SBN_EMX2_HES5GFP_PAX6_1	297	EMX2+HES5GFP	1	0.003367	Dual SMAD-i	rosette	4
EMX2_HES5GFP_PAX6	SBN_EMX2_HES5GFP_PAX6_1	783	EMX2+HES5GFP	14	0.0178799	Dual SMAD-i	rosette	5
EMX2_HES5GFP_PAX6	SBN_EMX2_HES5GFP_PAX6_1	111	EMX2+HES5GFP	1	0.00900901	Dual SMAD-i	rosette	6
EMX2_HES5GFP_PAX6	SBN_EMX2_HES5GFP_PAX6_1	281	EMX2+HES5GFP	0	0	Dual SMAD-i	rosette	7
EMX2_HES5GFP_PAX6	SBN_EMX2_HES5GFP_PAX6_1	113	EMX2+HES5GFP	0	0	Dual SMAD-i	rosette	8
EMX2_HES5GFP_PAX6	SBN_EMX2_HES5GFP_PAX6_1	115	EMX2+HES5GFP	6	0.0521739	Dual SMAD-i	rosette	9
EMX2_HES5GFP_PAX6	SBN_EMX2_HES5GFP_PAX6_1	148	EMX2+HES5GFP	2	0.0135135	Dual SMAD-i	rosette	10
EMX2_HES5GFP_PAX6	SBN_EMX2_HES5GFP_PAX6_1	69	PAX6+EMX2+HES5GFP	0	0	Dual SMAD-i	rosette	1
EMX2_HES5GFP_PAX6	SBN_EMX2_HES5GFP_PAX6_1	344	PAX6+EMX2+HES5GFP	1	0.00290698	Dual SMAD-i	rosette	2
EMX2_HES5GFP_PAX6	SBN_EMX2_HES5GFP_PAX6_1	154	PAX6+EMX2+HES5GFP	0	0	Dual SMAD-i	rosette	3
EMX2_HES5GFP_PAX6	SBN_EMX2_HES5GFP_PAX6_1	297	PAX6+EMX2+HES5GFP	1	0.003367	Dual SMAD-i	rosette	4
EMX2_HES5GFP_PAX6	SBN_EMX2_HES5GFP_PAX6_1	783	PAX6+EMX2+HES5GFP	13	0.0166028	Dual SMAD-i	rosette	5
EMX2_HES5GFP_PAX6	SBN_EMX2_HES5GFP_PAX6_1	111	PAX6+EMX2+HES5GFP	1	0.00900901	Dual SMAD-i	rosette	6
EMX2_HES5GFP_PAX6	SBN_EMX2_HES5GFP_PAX6_1	281	PAX6+EMX2+HES5GFP	0	0	Dual SMAD-i	rosette	7
EMX2_HES5GFP_PAX6	SBN_EMX2_HES5GFP_PAX6_1	113	PAX6+EMX2+HES5GFP	0	0	Dual SMAD-i	rosette	8
EMX2_HES5GFP_PAX6	SBN_EMX2_HES5GFP_PAX6_1	115	PAX6+EMX2+HES5GFP	5	0.0434783	Dual SMAD-i	rosette	9
EMX2_HES5GFP_PAX6	SBN_EMX2_HES5GFP_PAX6_1	148	PAX6+EMX2+HES5GFP	0	0	Dual SMAD-i	rosette	10
EMX2_HES5GFP_PAX6	SBNX_EMX2_HES5GFP_PAX6_1	813	PAX6	10	0.0123001	Triple-i	rosette	1
EMX2_HES5GFP_PAX6	SBNX_EMX2_HES5GFP_PAX6_1	288	PAX6	0	0	Triple-i	rosette	2
EMX2_HES5GFP_PAX6	SBNX_EMX2_HES5GFP_PAX6_1	628	PAX6	9	0.0143312	Triple-i	rosette	3
EMX2_HES5GFP_PAX6	SBNX_EMX2_HES5GFP_PAX6_1	644	PAX6	410	0.636646	Triple-i	rosette	4
EMX2_HES5GFP_PAX6	SBNX_EMX2_HES5GFP_PAX6_1	250	PAX6	235	0.94	Triple-i	rosette	5
EMX2_HES5GFP_PAX6	SBNX_EMX2_HES5GFP_PAX6_1	438	PAX6	413	0.942922	Triple-i	rosette	6
EMX2_HES5GFP_PAX6	SBNX_EMX2_HES5GFP_PAX6_1	214	PAX6	202	0.943925	Triple-i	rosette	7
EMX2_HES5GFP_PAX6	SBNX_EMX2_HES5GFP_PAX6_1	225	PAX6	202	0.897778	Triple-i	rosette	8
EMX2_HES5GFP_PAX6	SBNX_EMX2_HES5GFP_PAX6_1	89	PAX6	77	0.865169	Triple-i	rosette	9
EMX2_HES5GFP_PAX6	SBNX_EMX2_HES5GFP_PAX6_1	313	PAX6	162	0.517572	Triple-i	rosette	10
EMX2_HES5GFP_PAX6	SBNX_EMX2_HES5GFP_PAX6_1	813	EMX2	211	0.259533	Triple-i	rosette	1
EMX2_HES5GFP_PAX6	SBNX_EMX2_HES5GFP_PAX6_1	288	EMX2	0	0	Triple-i	rosette	2
EMX2_HES5GFP_PAX6	SBNX_EMX2_HES5GFP_PAX6_1	628	EMX2	2	0.00318471	Triple-i	rosette	3
EMX2_HES5GFP_PAX6	SBNX_EMX2_HES5GFP_PAX6_1	644	EMX2	60	0.0931677	Triple-i	rosette	4
EMX2_HES5GFP_PAX6	SBNX_EMX2_HES5GFP_PAX6_1	250	EMX2	126	0.504	Triple-i	rosette	5
EMX2_HES5GFP_PAX6	SBNX_EMX2_HES5GFP_PAX6_1	438	EMX2	400	0.913242	Triple-i	rosette	6
EMX2_HES5GFP_PAX6	SBNX_EMX2_HES5GFP_PAX6_1	214	EMX2	193	0.901869	Triple-i	rosette	7
EMX2_HES5GFP_PAX6	SBNX_EMX2_HES5GFP_PAX6_1	225	EMX2	205	0.911111	Triple-i	rosette	8
EMX2_HES5GFP_PAX6	SBNX_EMX2_HES5GFP_PAX6_1	89	EMX2	50	0.561798	Triple-i	rosette	9
EMX2_HES5GFP_PAX6	SBNX_EMX2_HES5GFP_PAX6_1	313	EMX2	287	0.916933	Triple-i	rosette	10
EMX2_HES5GFP_PAX6	SBNX_EMX2_HES5GFP_PAX6_1	813	HES5GFP	77	0.0947109	Triple-i	rosette	1
EMX2_HES5GFP_PAX6	SBNX_EMX2_HES5GFP_PAX6_1	288	HES5GFP	44	0.152778	Triple-i	rosette	2
EMX2_HES5GFP_PAX6	SBNX_EMX2_HES5GFP_PAX6_1	628	HES5GFP	74	0.117834	Triple-i	rosette	3
EMX2_HES5GFP_PAX6	SBNX_EMX2_HES5GFP_PAX6_1	644	HES5GFP	143	0.22205	Triple-i	rosette	4
EMX2_HES5GFP_PAX6	SBNX_EMX2_HES5GFP_PAX6_1	250	HES5GFP	78	0.312	Triple-i	rosette	5
EMX2_HES5GFP_PAX6	SBNX_EMX2_HES5GFP_PAX6_1	438	HES5GFP	160	0.365297	Triple-i	rosette	6
EMX2_HES5GFP_PAX6	SBNX_EMX2_HES5GFP_PAX6_1	214	HES5GFP	88	0.411215	Triple-i	rosette	7
EMX2_HES5GFP_PAX6	SBNX_EMX2_HES5GFP_PAX6_1	225	HES5GFP	126	0.56	Triple-i	rosette	8
EMX2_HES5GFP_PAX6	SBNX_EMX2_HES5GFP_PAX6_1	89	HES5GFP	39	0.438202	Triple-i	rosette	9
EMX2_HES5GFP_PAX6	SBNX_EMX2_HES5GFP_PAX6_1	313	HES5GFP	37	0.118211	Triple-i	rosette	10
EMX2_HES5GFP_PAX6	SBNX_EMX2_HES5GFP_PAX6_1	813	PAX6+EMX2	7	0.00861009	Triple-i	rosette	1
EMX2_HES5GFP_PAX6	SBNX_EMX2_HES5GFP_PAX6_1	288	PAX6+EMX2	0	0	Triple-i	rosette	2
EMX2_HES5GFP_PAX6	SBNX_EMX2_HES5GFP_PAX6_1	628	PAX6+EMX2	0	0	Triple-i	rosette	3
EMX2_HES5GFP_PAX6	SBNX_EMX2_HES5GFP_PAX6_1	644	PAX6+EMX2	38	0.0590062	Triple-i	rosette	4
EMX2_HES5GFP_PAX6	SBNX_EMX2_HES5GFP_PAX6_1	250	PAX6+EMX2	124	0.496	Triple-i	rosette	5
EMX2_HES5GFP_PAX6	SBNX_EMX2_HES5GFP_PAX6_1	438	PAX6+EMX2	394	0.899543	Triple-i	rosette	6
EMX2_HES5GFP_PAX6	SBNX_EMX2_HES5GFP_PAX6_1	214	PAX6+EMX2	188	0.878505	Triple-i	rosette	7
EMX2_HES5GFP_PAX6	SBNX_EMX2_HES5GFP_PAX6_1	225	PAX6+EMX2	201	0.893333	Triple-i	rosette	8
EMX2_HES5GFP_PAX6	SBNX_EMX2_HES5GFP_PAX6_1	89	PAX6+EMX2	50	0.561798	Triple-i	rosette	9
EMX2_HES5GFP_PAX6	SBNX_EMX2_HES5GFP_PAX6_1	313	PAX6+EMX2	161	0.514377	Triple-i	rosette	10
EMX2_HES5GFP_PAX6	SBNX_EMX2_HES5GFP_PAX6_1	813	PAX6+HES5GFP	1	0.00123001	Triple-i	rosette	1
EMX2_HES5GFP_PAX6	SBNX_EMX2_HES5GFP_PAX6_1	288	PAX6+HES5GFP	0	0	Triple-i	rosette	2
EMX2_HES5GFP_PAX6	SBNX_EMX2_HES5GFP_PAX6_1	628	PAX6+HES5GFP	0	0	Triple-i	rosette	3
EMX2_HES5GFP_PAX6	SBNX_EMX2_HES5GFP_PAX6_1	644	PAX6+HES5GFP	112	0.173913	Triple-i	rosette	4
EMX2_HES5GFP_PAX6	SBNX_EMX2_HES5GFP_PAX6_1	250	PAX6+HES5GFP	76	0.304	Triple-i	rosette	5
EMX2_HES5GFP_PAX6	SBNX_EMX2_HES5GFP_PAX6_1	438	PAX6+HES5GFP	157	0.358447	Triple-i	rosette	6
EMX2_HES5GFP_PAX6	SBNX_EMX2_HES5GFP_PAX6_1	214	PAX6+HES5GFP	85	0.397196	Triple-i	rosette	7
EMX2_HES5GFP_PAX6	SBNX_EMX2_HES5GFP_PAX6_1	225	PAX6+HES5GFP	118	0.524444	Triple-i	rosette	8
EMX2_HES5GFP_PAX6	SBNX_EMX2_HES5GFP_PAX6_1	89	PAX6+HES5GFP	29	0.325843	Triple-i	rosette	9
EMX2_HES5GFP_PAX6	SBNX_EMX2_HES5GFP_PAX6_1	313	PAX6+HES5GFP	23	0.0734824	Triple-i	rosette	10
EMX2_HES5GFP_PAX6	SBNX_EMX2_HES5GFP_PAX6_1	813	EMX2+HES5GFP	19	0.0233702	Triple-i	rosette	1
EMX2_HES5GFP_PAX6	SBNX_EMX2_HES5GFP_PAX6_1	288	EMX2+HES5GFP	0	0	Triple-i	rosette	2
EMX2_HES5GFP_PAX6	SBNX_EMX2_HES5GFP_PAX6_1	628	EMX2+HES5GFP	0	0	Triple-i	rosette	3
EMX2_HES5GFP_PAX6	SBNX_EMX2_HES5GFP_PAX6_1	644	EMX2+HES5GFP	16	0.0248447	Triple-i	rosette	4
EMX2_HES5GFP_PAX6	SBNX_EMX2_HES5GFP_PAX6_1	250	EMX2+HES5GFP	51	0.204	Triple-i	rosette	5
EMX2_HES5GFP_PAX6	SBNX_EMX2_HES5GFP_PAX6_1	438	EMX2+HES5GFP	156	0.356164	Triple-i	rosette	6
EMX2_HES5GFP_PAX6	SBNX_EMX2_HES5GFP_PAX6_1	214	EMX2+HES5GFP	83	0.38785	Triple-i	rosette	7
EMX2_HES5GFP_PAX6	SBNX_EMX2_HES5GFP_PAX6_1	225	EMX2+HES5GFP	121	0.537778	Triple-i	rosette	8
EMX2_HES5GFP_PAX6	SBNX_EMX2_HES5GFP_PAX6_1	89	EMX2+HES5GFP	7	0.0786517	Triple-i	rosette	9
EMX2_HES5GFP_PAX6	SBNX_EMX2_HES5GFP_PAX6_1	313	EMX2+HES5GFP	37	0.118211	Triple-i	rosette	10
EMX2_HES5GFP_PAX6	SBNX_EMX2_HES5GFP_PAX6_1	813	PAX6+EMX2+HES5GFP	1	0.00123001	Triple-i	rosette	1
EMX2_HES5GFP_PAX6	SBNX_EMX2_HES5GFP_PAX6_1	288	PAX6+EMX2+HES5GFP	0	0	Triple-i	rosette	2
EMX2_HES5GFP_PAX6	SBNX_EMX2_HES5GFP_PAX6_1	628	PAX6+EMX2+HES5GFP	0	0	Triple-i	rosette	3
EMX2_HES5GFP_PAX6	SBNX_EMX2_HES5GFP_PAX6_1	644	PAX6+EMX2+HES5GFP	13	0.0201863	Triple-i	rosette	4
EMX2_HES5GFP_PAX6	SBNX_EMX2_HES5GFP_PAX6_1	250	PAX6+EMX2+HES5GFP	50	0.2	Triple-i	rosette	5
EMX2_HES5GFP_PAX6	SBNX_EMX2_HES5GFP_PAX6_1	438	PAX6+EMX2+HES5GFP	155	0.353881	Triple-i	rosette	6
EMX2_HES5GFP_PAX6	SBNX_EMX2_HES5GFP_PAX6_1	214	PAX6+EMX2+HES5GFP	81	0.378505	Triple-i	rosette	7
EMX2_HES5GFP_PAX6	SBNX_EMX2_HES5GFP_PAX6_1	225	PAX6+EMX2+HES5GFP	118	0.524444	Triple-i	rosette	8
EMX2_HES5GFP_PAX6	SBNX_EMX2_HES5GFP_PAX6_1	89	PAX6+EMX2+HES5GFP	7	0.0786517	Triple-i	rosette	9
EMX2_HES5GFP_PAX6	SBNX_EMX2_HES5GFP_PAX6_1	313	PAX6+EMX2+HES5GFP	23	0.0734824	Triple-i	rosette	10
EMX2_HES5GFP_PAX6	NT_EMX2_HES5GFP_PAX6_2	1104	PAX6	65	0.0588768	Inhibitor-free	rosette	1
EMX2_HES5GFP_PAX6	NT_EMX2_HES5GFP_PAX6_2	431	PAX6	266	0.617169	Inhibitor-free	rosette	2
EMX2_HES5GFP_PAX6	NT_EMX2_HES5GFP_PAX6_2	157	PAX6	64	0.407643	Inhibitor-free	rosette	3
EMX2_HES5GFP_PAX6	NT_EMX2_HES5GFP_PAX6_2	552	PAX6	6	0.0108696	Inhibitor-free	rosette	4
EMX2_HES5GFP_PAX6	NT_EMX2_HES5GFP_PAX6_2	188	PAX6	61	0.324468	Inhibitor-free	rosette	5
EMX2_HES5GFP_PAX6	NT_EMX2_HES5GFP_PAX6_2	441	PAX6	23	0.0521542	Inhibitor-free	rosette	6
EMX2_HES5GFP_PAX6	NT_EMX2_HES5GFP_PAX6_2	330	PAX6	140	0.424242	Inhibitor-free	rosette	7
EMX2_HES5GFP_PAX6	NT_EMX2_HES5GFP_PAX6_2	234	PAX6	115	0.491453	Inhibitor-free	rosette	8
EMX2_HES5GFP_PAX6	NT_EMX2_HES5GFP_PAX6_2	568	PAX6	288	0.507042	Inhibitor-free	rosette	9
EMX2_HES5GFP_PAX6	NT_EMX2_HES5GFP_PAX6_2	692	PAX6	27	0.0390173	Inhibitor-free	rosette	10
EMX2_HES5GFP_PAX6	NT_EMX2_HES5GFP_PAX6_2	651	PAX6	304	0.466974	Inhibitor-free	rosette	11
EMX2_HES5GFP_PAX6	NT_EMX2_HES5GFP_PAX6_2	1104	EMX2	47	0.0425725	Inhibitor-free	rosette	1
EMX2_HES5GFP_PAX6	NT_EMX2_HES5GFP_PAX6_2	431	EMX2	12	0.0278422	Inhibitor-free	rosette	2
EMX2_HES5GFP_PAX6	NT_EMX2_HES5GFP_PAX6_2	157	EMX2	0	0	Inhibitor-free	rosette	3
EMX2_HES5GFP_PAX6	NT_EMX2_HES5GFP_PAX6_2	552	EMX2	4	0.00724638	Inhibitor-free	rosette	4
EMX2_HES5GFP_PAX6	NT_EMX2_HES5GFP_PAX6_2	188	EMX2	91	0.484043	Inhibitor-free	rosette	5
EMX2_HES5GFP_PAX6	NT_EMX2_HES5GFP_PAX6_2	441	EMX2	19	0.0430839	Inhibitor-free	rosette	6
EMX2_HES5GFP_PAX6	NT_EMX2_HES5GFP_PAX6_2	330	EMX2	1	0.0030303	Inhibitor-free	rosette	7
EMX2_HES5GFP_PAX6	NT_EMX2_HES5GFP_PAX6_2	234	EMX2	15	0.0641026	Inhibitor-free	rosette	8
EMX2_HES5GFP_PAX6	NT_EMX2_HES5GFP_PAX6_2	568	EMX2	98	0.172535	Inhibitor-free	rosette	9
EMX2_HES5GFP_PAX6	NT_EMX2_HES5GFP_PAX6_2	692	EMX2	8	0.0115607	Inhibitor-free	rosette	10
EMX2_HES5GFP_PAX6	NT_EMX2_HES5GFP_PAX6_2	651	EMX2	12	0.0184332	Inhibitor-free	rosette	11
EMX2_HES5GFP_PAX6	NT_EMX2_HES5GFP_PAX6_2	1104	HES5GFP	4	0.00362319	Inhibitor-free	rosette	1
EMX2_HES5GFP_PAX6	NT_EMX2_HES5GFP_PAX6_2	431	HES5GFP	3	0.00696056	Inhibitor-free	rosette	2
EMX2_HES5GFP_PAX6	NT_EMX2_HES5GFP_PAX6_2	157	HES5GFP	2	0.0127389	Inhibitor-free	rosette	3
EMX2_HES5GFP_PAX6	NT_EMX2_HES5GFP_PAX6_2	552	HES5GFP	18	0.0326087	Inhibitor-free	rosette	4
EMX2_HES5GFP_PAX6	NT_EMX2_HES5GFP_PAX6_2	188	HES5GFP	72	0.382979	Inhibitor-free	rosette	5
EMX2_HES5GFP_PAX6	NT_EMX2_HES5GFP_PAX6_2	441	HES5GFP	5	0.0113379	Inhibitor-free	rosette	6
EMX2_HES5GFP_PAX6	NT_EMX2_HES5GFP_PAX6_2	330	HES5GFP	8	0.0242424	Inhibitor-free	rosette	7
EMX2_HES5GFP_PAX6	NT_EMX2_HES5GFP_PAX6_2	234	HES5GFP	1	0.0042735	Inhibitor-free	rosette	8
EMX2_HES5GFP_PAX6	NT_EMX2_HES5GFP_PAX6_2	568	HES5GFP	164	0.288732	Inhibitor-free	rosette	9
EMX2_HES5GFP_PAX6	NT_EMX2_HES5GFP_PAX6_2	692	HES5GFP	507	0.732659	Inhibitor-free	rosette	10
EMX2_HES5GFP_PAX6	NT_EMX2_HES5GFP_PAX6_2	651	HES5GFP	447	0.686636	Inhibitor-free	rosette	11
EMX2_HES5GFP_PAX6	NT_EMX2_HES5GFP_PAX6_2	1104	PAX6+EMX2	33	0.0298913	Inhibitor-free	rosette	1
EMX2_HES5GFP_PAX6	NT_EMX2_HES5GFP_PAX6_2	431	PAX6+EMX2	11	0.025522	Inhibitor-free	rosette	2
EMX2_HES5GFP_PAX6	NT_EMX2_HES5GFP_PAX6_2	157	PAX6+EMX2	0	0	Inhibitor-free	rosette	3
EMX2_HES5GFP_PAX6	NT_EMX2_HES5GFP_PAX6_2	552	PAX6+EMX2	0	0	Inhibitor-free	rosette	4
EMX2_HES5GFP_PAX6	NT_EMX2_HES5GFP_PAX6_2	188	PAX6+EMX2	43	0.228723	Inhibitor-free	rosette	5
EMX2_HES5GFP_PAX6	NT_EMX2_HES5GFP_PAX6_2	441	PAX6+EMX2	0	0	Inhibitor-free	rosette	6
EMX2_HES5GFP_PAX6	NT_EMX2_HES5GFP_PAX6_2	330	PAX6+EMX2	0	0	Inhibitor-free	rosette	7
EMX2_HES5GFP_PAX6	NT_EMX2_HES5GFP_PAX6_2	234	PAX6+EMX2	15	0.0641026	Inhibitor-free	rosette	8
EMX2_HES5GFP_PAX6	NT_EMX2_HES5GFP_PAX6_2	568	PAX6+EMX2	74	0.130282	Inhibitor-free	rosette	9
EMX2_HES5GFP_PAX6	NT_EMX2_HES5GFP_PAX6_2	692	PAX6+EMX2	3	0.00433526	Inhibitor-free	rosette	10
EMX2_HES5GFP_PAX6	NT_EMX2_HES5GFP_PAX6_2	651	PAX6+EMX2	8	0.0122888	Inhibitor-free	rosette	11
EMX2_HES5GFP_PAX6	NT_EMX2_HES5GFP_PAX6_2	1104	PAX6+HES5GFP	3	0.00271739	Inhibitor-free	rosette	1
EMX2_HES5GFP_PAX6	NT_EMX2_HES5GFP_PAX6_2	431	PAX6+HES5GFP	2	0.00464037	Inhibitor-free	rosette	2
EMX2_HES5GFP_PAX6	NT_EMX2_HES5GFP_PAX6_2	157	PAX6+HES5GFP	2	0.0127389	Inhibitor-free	rosette	3
EMX2_HES5GFP_PAX6	NT_EMX2_HES5GFP_PAX6_2	552	PAX6+HES5GFP	1	0.00181159	Inhibitor-free	rosette	4
EMX2_HES5GFP_PAX6	NT_EMX2_HES5GFP_PAX6_2	188	PAX6+HES5GFP	26	0.138298	Inhibitor-free	rosette	5
EMX2_HES5GFP_PAX6	NT_EMX2_HES5GFP_PAX6_2	441	PAX6+HES5GFP	1	0.00226757	Inhibitor-free	rosette	6
EMX2_HES5GFP_PAX6	NT_EMX2_HES5GFP_PAX6_2	330	PAX6+HES5GFP	5	0.0151515	Inhibitor-free	rosette	7
EMX2_HES5GFP_PAX6	NT_EMX2_HES5GFP_PAX6_2	234	PAX6+HES5GFP	1	0.0042735	Inhibitor-free	rosette	8
EMX2_HES5GFP_PAX6	NT_EMX2_HES5GFP_PAX6_2	568	PAX6+HES5GFP	69	0.121479	Inhibitor-free	rosette	9
EMX2_HES5GFP_PAX6	NT_EMX2_HES5GFP_PAX6_2	692	PAX6+HES5GFP	24	0.0346821	Inhibitor-free	rosette	10
EMX2_HES5GFP_PAX6	NT_EMX2_HES5GFP_PAX6_2	651	PAX6+HES5GFP	220	0.337942	Inhibitor-free	rosette	11
EMX2_HES5GFP_PAX6	NT_EMX2_HES5GFP_PAX6_2	1104	EMX2+HES5GFP	2	0.00181159	Inhibitor-free	rosette	1
EMX2_HES5GFP_PAX6	NT_EMX2_HES5GFP_PAX6_2	431	EMX2+HES5GFP	0	0	Inhibitor-free	rosette	2
EMX2_HES5GFP_PAX6	NT_EMX2_HES5GFP_PAX6_2	157	EMX2+HES5GFP	0	0	Inhibitor-free	rosette	3
EMX2_HES5GFP_PAX6	NT_EMX2_HES5GFP_PAX6_2	552	EMX2+HES5GFP	0	0	Inhibitor-free	rosette	4
EMX2_HES5GFP_PAX6	NT_EMX2_HES5GFP_PAX6_2	188	EMX2+HES5GFP	24	0.12766	Inhibitor-free	rosette	5
EMX2_HES5GFP_PAX6	NT_EMX2_HES5GFP_PAX6_2	441	EMX2+HES5GFP	0	0	Inhibitor-free	rosette	6
EMX2_HES5GFP_PAX6	NT_EMX2_HES5GFP_PAX6_2	330	EMX2+HES5GFP	0	0	Inhibitor-free	rosette	7
EMX2_HES5GFP_PAX6	NT_EMX2_HES5GFP_PAX6_2	234	EMX2+HES5GFP	0	0	Inhibitor-free	rosette	8
EMX2_HES5GFP_PAX6	NT_EMX2_HES5GFP_PAX6_2	568	EMX2+HES5GFP	33	0.0580986	Inhibitor-free	rosette	9
EMX2_HES5GFP_PAX6	NT_EMX2_HES5GFP_PAX6_2	692	EMX2+HES5GFP	3	0.00433526	Inhibitor-free	rosette	10
EMX2_HES5GFP_PAX6	NT_EMX2_HES5GFP_PAX6_2	651	EMX2+HES5GFP	6	0.00921659	Inhibitor-free	rosette	11
EMX2_HES5GFP_PAX6	NT_EMX2_HES5GFP_PAX6_2	1104	PAX6+EMX2+HES5GFP	2	0.00181159	Inhibitor-free	rosette	1
EMX2_HES5GFP_PAX6	NT_EMX2_HES5GFP_PAX6_2	431	PAX6+EMX2+HES5GFP	0	0	Inhibitor-free	rosette	2
EMX2_HES5GFP_PAX6	NT_EMX2_HES5GFP_PAX6_2	157	PAX6+EMX2+HES5GFP	0	0	Inhibitor-free	rosette	3
EMX2_HES5GFP_PAX6	NT_EMX2_HES5GFP_PAX6_2	552	PAX6+EMX2+HES5GFP	0	0	Inhibitor-free	rosette	4
EMX2_HES5GFP_PAX6	NT_EMX2_HES5GFP_PAX6_2	188	PAX6+EMX2+HES5GFP	20	0.106383	Inhibitor-free	rosette	5
EMX2_HES5GFP_PAX6	NT_EMX2_HES5GFP_PAX6_2	441	PAX6+EMX2+HES5GFP	0	0	Inhibitor-free	rosette	6
EMX2_HES5GFP_PAX6	NT_EMX2_HES5GFP_PAX6_2	330	PAX6+EMX2+HES5GFP	0	0	Inhibitor-free	rosette	7
EMX2_HES5GFP_PAX6	NT_EMX2_HES5GFP_PAX6_2	234	PAX6+EMX2+HES5GFP	0	0	Inhibitor-free	rosette	8
EMX2_HES5GFP_PAX6	NT_EMX2_HES5GFP_PAX6_2	568	PAX6+EMX2+HES5GFP	17	0.0299296	Inhibitor-free	rosette	9
EMX2_HES5GFP_PAX6	NT_EMX2_HES5GFP_PAX6_2	692	PAX6+EMX2+HES5GFP	1	0.00144509	Inhibitor-free	rosette	10
EMX2_HES5GFP_PAX6	NT_EMX2_HES5GFP_PAX6_2	651	PAX6+EMX2+HES5GFP	5	0.00768049	Inhibitor-free	rosette	11

## Sheet: Fig 2e,f
Source Data Fig. 2e,f. Immunostaining counts day 27 ZIP8K8 organoids.
Experiment	Sample_ID	No. DAPI	Gene	No. Positive Cells	% Positive Cells	Protocol	Type	Rosette No.
EMX2_PAX6	SBN_EMX2_PAX6_1	721	PAX6	85	0.117892	Dual SMAD-i	rosette	1
EMX2_PAX6	SBN_EMX2_PAX6_1	331	PAX6	3	0.00906344	Dual SMAD-i	rosette	2
EMX2_PAX6	SBN_EMX2_PAX6_1	822	PAX6	673	0.818735	Dual SMAD-i	rosette	3
EMX2_PAX6	SBN_EMX2_PAX6_1	633	PAX6	299	0.472354	Dual SMAD-i	rosette	4
EMX2_PAX6	SBN_EMX2_PAX6_1	285	PAX6	48	0.168421	Dual SMAD-i	rosette	5
EMX2_PAX6	SBN_EMX2_PAX6_1	705	PAX6	1	0.00141844	Dual SMAD-i	rosette	6
EMX2_PAX6	SBN_EMX2_PAX6_1	359	PAX6	1	0.00278552	Dual SMAD-i	rosette	7
EMX2_PAX6	SBN_EMX2_PAX6_1	619	PAX6	0	0	Dual SMAD-i	rosette	8
EMX2_PAX6	SBN_EMX2_PAX6_1	311	PAX6	1	0.00321543	Dual SMAD-i	rosette	9
EMX2_PAX6	SBN_EMX2_PAX6_1	1390	PAX6	2	0.00143885	Dual SMAD-i	rosette	10
EMX2_PAX6	SBN_EMX2_PAX6_1	1781	PAX6	26	0.0145985	Dual SMAD-i	rosette	11
EMX2_PAX6	SBN_EMX2_PAX6_1	573	PAX6	82	0.143106	Dual SMAD-i	rosette	12
EMX2_PAX6	SBN_EMX2_PAX6_1	264	PAX6	168	0.636364	Dual SMAD-i	rosette	13
EMX2_PAX6	SBN_EMX2_PAX6_1	282	PAX6	7	0.0248227	Dual SMAD-i	rosette	14
EMX2_PAX6	SBN_EMX2_PAX6_1	264	PAX6	119	0.450758	Dual SMAD-i	rosette	15
EMX2_PAX6	SBN_EMX2_PAX6_1	50	PAX6	0	0	Dual SMAD-i	rosette	16
EMX2_PAX6	SBN_EMX2_PAX6_1	89	PAX6	89	1	Dual SMAD-i	rosette	17
EMX2_PAX6	SBN_EMX2_PAX6_1	721	EMX2	29	0.0402219	Dual SMAD-i	rosette	1
EMX2_PAX6	SBN_EMX2_PAX6_1	331	EMX2	24	0.0725076	Dual SMAD-i	rosette	2
EMX2_PAX6	SBN_EMX2_PAX6_1	822	EMX2	13	0.0158151	Dual SMAD-i	rosette	3
EMX2_PAX6	SBN_EMX2_PAX6_1	633	EMX2	395	0.624013	Dual SMAD-i	rosette	4
EMX2_PAX6	SBN_EMX2_PAX6_1	285	EMX2	163	0.57193	Dual SMAD-i	rosette	5
EMX2_PAX6	SBN_EMX2_PAX6_1	705	EMX2	483	0.685106	Dual SMAD-i	rosette	6
EMX2_PAX6	SBN_EMX2_PAX6_1	359	EMX2	270	0.752089	Dual SMAD-i	rosette	7
EMX2_PAX6	SBN_EMX2_PAX6_1	619	EMX2	335	0.541195	Dual SMAD-i	rosette	8
EMX2_PAX6	SBN_EMX2_PAX6_1	311	EMX2	0	0	Dual SMAD-i	rosette	9
EMX2_PAX6	SBN_EMX2_PAX6_1	1390	EMX2	0	0	Dual SMAD-i	rosette	10
EMX2_PAX6	SBN_EMX2_PAX6_1	1781	EMX2	0	0	Dual SMAD-i	rosette	11
EMX2_PAX6	SBN_EMX2_PAX6_1	573	EMX2	3	0.0052356	Dual SMAD-i	rosette	12
EMX2_PAX6	SBN_EMX2_PAX6_1	264	EMX2	0	0	Dual SMAD-i	rosette	13
EMX2_PAX6	SBN_EMX2_PAX6_1	282	EMX2	0	0	Dual SMAD-i	rosette	14
EMX2_PAX6	SBN_EMX2_PAX6_1	264	EMX2	0	0	Dual SMAD-i	rosette	15
EMX2_PAX6	SBN_EMX2_PAX6_1	50	EMX2	50	1	Dual SMAD-i	rosette	16
EMX2_PAX6	SBN_EMX2_PAX6_1	89	EMX2	7	0.0786517	Dual SMAD-i	rosette	17
EMX2_PAX6	SBN_EMX2_PAX6_1	721	PAX6+EMX2	1	0.00138696	Dual SMAD-i	rosette	1
EMX2_PAX6	SBN_EMX2_PAX6_1	331	PAX6+EMX2	1	0.00302115	Dual SMAD-i	rosette	2
EMX2_PAX6	SBN_EMX2_PAX6_1	822	PAX6+EMX2	8	0.00973236	Dual SMAD-i	rosette	3
EMX2_PAX6	SBN_EMX2_PAX6_1	633	PAX6+EMX2	171	0.270142	Dual SMAD-i	rosette	4
EMX2_PAX6	SBN_EMX2_PAX6_1	285	PAX6+EMX2	16	0.0561404	Dual SMAD-i	rosette	5
EMX2_PAX6	SBN_EMX2_PAX6_1	705	PAX6+EMX2	0	0	Dual SMAD-i	rosette	6
EMX2_PAX6	SBN_EMX2_PAX6_1	359	PAX6+EMX2	1	0.00278552	Dual SMAD-i	rosette	7
EMX2_PAX6	SBN_EMX2_PAX6_1	619	PAX6+EMX2	0	0	Dual SMAD-i	rosette	8
EMX2_PAX6	SBN_EMX2_PAX6_1	311	PAX6+EMX2	0	0	Dual SMAD-i	rosette	9
EMX2_PAX6	SBN_EMX2_PAX6_1	1390	PAX6+EMX2	0	0	Dual SMAD-i	rosette	10
EMX2_PAX6	SBN_EMX2_PAX6_1	1781	PAX6+EMX2	0	0	Dual SMAD-i	rosette	11
EMX2_PAX6	SBN_EMX2_PAX6_1	573	PAX6+EMX2	0	0	Dual SMAD-i	rosette	12
EMX2_PAX6	SBN_EMX2_PAX6_1	264	PAX6+EMX2	0	0	Dual SMAD-i	rosette	13
EMX2_PAX6	SBN_EMX2_PAX6_1	282	PAX6+EMX2	0	0	Dual SMAD-i	rosette	14
EMX2_PAX6	SBN_EMX2_PAX6_1	264	PAX6+EMX2	0	0	Dual SMAD-i	rosette	15
EMX2_PAX6	SBN_EMX2_PAX6_1	50	PAX6+EMX2	0	0	Dual SMAD-i	rosette	16
EMX2_PAX6	SBN_EMX2_PAX6_1	89	PAX6+EMX2	7	0.0786517	Dual SMAD-i	rosette	17
EMX2_PAX6	NT_EMX2_PAX6_1	289	PAX6	83	0.287197	Inhibitor-free	rosette	1
EMX2_PAX6	NT_EMX2_PAX6_1	246	PAX6	30	0.121951	Inhibitor-free	rosette	2
EMX2_PAX6	NT_EMX2_PAX6_1	690	PAX6	20	0.0289855	Inhibitor-free	rosette	3
EMX2_PAX6	NT_EMX2_PAX6_1	673	PAX6	31	0.0460624	Inhibitor-free	rosette	4
EMX2_PAX6	NT_EMX2_PAX6_1	87	PAX6	1	0.0114943	Inhibitor-free	rosette	5
EMX2_PAX6	NT_EMX2_PAX6_1	800	PAX6	221	0.27625	Inhibitor-free	rosette	6
EMX2_PAX6	NT_EMX2_PAX6_1	645	PAX6	112	0.173643	Inhibitor-free	rosette	7
EMX2_PAX6	NT_EMX2_PAX6_1	819	PAX6	22	0.026862	Inhibitor-free	rosette	8
EMX2_PAX6	NT_EMX2_PAX6_1	316	PAX6	9	0.028481	Inhibitor-free	rosette	9
EMX2_PAX6	NT_EMX2_PAX6_1	299	PAX6	252	0.842809	Inhibitor-free	rosette	10
EMX2_PAX6	NT_EMX2_PAX6_1	57	PAX6	49	0.859649	Inhibitor-free	rosette	11
EMX2_PAX6	NT_EMX2_PAX6_1	295	PAX6	205	0.694915	Inhibitor-free	rosette	12
EMX2_PAX6	NT_EMX2_PAX6_1	276	PAX6	78	0.282609	Inhibitor-free	rosette	13
EMX2_PAX6	NT_EMX2_PAX6_1	230	PAX6	24	0.104348	Inhibitor-free	rosette	14
EMX2_PAX6	NT_EMX2_PAX6_1	289	EMX2	122	0.422145	Inhibitor-free	rosette	1
EMX2_PAX6	NT_EMX2_PAX6_1	246	EMX2	7	0.0284553	Inhibitor-free	rosette	2
EMX2_PAX6	NT_EMX2_PAX6_1	690	EMX2	21	0.0304348	Inhibitor-free	rosette	3
EMX2_PAX6	NT_EMX2_PAX6_1	673	EMX2	43	0.063893	Inhibitor-free	rosette	4
EMX2_PAX6	NT_EMX2_PAX6_1	87	EMX2	1	0.0114943	Inhibitor-free	rosette	5
EMX2_PAX6	NT_EMX2_PAX6_1	800	EMX2	11	0.01375	Inhibitor-free	rosette	6
EMX2_PAX6	NT_EMX2_PAX6_1	645	EMX2	13	0.020155	Inhibitor-free	rosette	7
EMX2_PAX6	NT_EMX2_PAX6_1	819	EMX2	27	0.032967	Inhibitor-free	rosette	8
EMX2_PAX6	NT_EMX2_PAX6_1	316	EMX2	6	0.0189873	Inhibitor-free	rosette	9
EMX2_PAX6	NT_EMX2_PAX6_1	299	EMX2	5	0.0167224	Inhibitor-free	rosette	10
EMX2_PAX6	NT_EMX2_PAX6_1	57	EMX2	13	0.22807	Inhibitor-free	rosette	11
EMX2_PAX6	NT_EMX2_PAX6_1	295	EMX2	129	0.437288	Inhibitor-free	rosette	12
EMX2_PAX6	NT_EMX2_PAX6_1	276	EMX2	207	0.75	Inhibitor-free	rosette	13
EMX2_PAX6	NT_EMX2_PAX6_1	230	EMX2	144	0.626087	Inhibitor-free	rosette	14
EMX2_PAX6	NT_EMX2_PAX6_1	289	PAX6+EMX2	75	0.259516	Inhibitor-free	rosette	1
EMX2_PAX6	NT_EMX2_PAX6_1	246	PAX6+EMX2	2	0.00813008	Inhibitor-free	rosette	2
EMX2_PAX6	NT_EMX2_PAX6_1	690	PAX6+EMX2	2	0.00289855	Inhibitor-free	rosette	3
EMX2_PAX6	NT_EMX2_PAX6_1	673	PAX6+EMX2	9	0.013373	Inhibitor-free	rosette	4
EMX2_PAX6	NT_EMX2_PAX6_1	87	PAX6+EMX2	0	0	Inhibitor-free	rosette	5
EMX2_PAX6	NT_EMX2_PAX6_1	800	PAX6+EMX2	5	0.00625	Inhibitor-free	rosette	6
EMX2_PAX6	NT_EMX2_PAX6_1	645	PAX6+EMX2	1	0.00155039	Inhibitor-free	rosette	7
EMX2_PAX6	NT_EMX2_PAX6_1	819	PAX6+EMX2	6	0.00732601	Inhibitor-free	rosette	8
EMX2_PAX6	NT_EMX2_PAX6_1	316	PAX6+EMX2	2	0.00632911	Inhibitor-free	rosette	9
EMX2_PAX6	NT_EMX2_PAX6_1	299	PAX6+EMX2	3	0.0100334	Inhibitor-free	rosette	10
EMX2_PAX6	NT_EMX2_PAX6_1	57	PAX6+EMX2	12	0.210526	Inhibitor-free	rosette	11
EMX2_PAX6	NT_EMX2_PAX6_1	295	PAX6+EMX2	77	0.261017	Inhibitor-free	rosette	12
EMX2_PAX6	NT_EMX2_PAX6_1	276	PAX6+EMX2	74	0.268116	Inhibitor-free	rosette	13
EMX2_PAX6	NT_EMX2_PAX6_1	230	PAX6+EMX2	21	0.0913043	Inhibitor-free	rosette	14
EMX2_PAX6	SBN_EMX2_PAX6_2	534	PAX6	367	0.687266	Dual SMAD-i	rosette	1
EMX2_PAX6	SBN_EMX2_PAX6_2	220	PAX6	101	0.459091	Dual SMAD-i	rosette	2
EMX2_PAX6	SBN_EMX2_PAX6_2	188	PAX6	11	0.0585106	Dual SMAD-i	rosette	3
EMX2_PAX6	SBN_EMX2_PAX6_2	222	PAX6	76	0.342342	Dual SMAD-i	rosette	4
EMX2_PAX6	SBN_EMX2_PAX6_2	486	PAX6	33	0.0679012	Dual SMAD-i	rosette	5
EMX2_PAX6	SBN_EMX2_PAX6_2	1658	PAX6	217	0.130881	Dual SMAD-i	rosette	6
EMX2_PAX6	SBN_EMX2_PAX6_2	496	PAX6	11	0.0221774	Dual SMAD-i	rosette	7
EMX2_PAX6	SBN_EMX2_PAX6_2	400	PAX6	48	0.12	Dual SMAD-i	rosette	8
EMX2_PAX6	SBN_EMX2_PAX6_2	237	PAX6	76	0.320675	Dual SMAD-i	rosette	9
EMX2_PAX6	SBN_EMX2_PAX6_2	184	PAX6	127	0.690217	Dual SMAD-i	rosette	10
EMX2_PAX6	SBN_EMX2_PAX6_2	534	EMX2	85	0.159176	Dual SMAD-i	rosette	1
EMX2_PAX6	SBN_EMX2_PAX6_2	220	EMX2	74	0.336364	Dual SMAD-i	rosette	2
EMX2_PAX6	SBN_EMX2_PAX6_2	188	EMX2	172	0.914894	Dual SMAD-i	rosette	3
EMX2_PAX6	SBN_EMX2_PAX6_2	222	EMX2	78	0.351351	Dual SMAD-i	rosette	4
EMX2_PAX6	SBN_EMX2_PAX6_2	486	EMX2	354	0.728395	Dual SMAD-i	rosette	5
EMX2_PAX6	SBN_EMX2_PAX6_2	1658	EMX2	881	0.531363	Dual SMAD-i	rosette	6
EMX2_PAX6	SBN_EMX2_PAX6_2	496	EMX2	370	0.745968	Dual SMAD-i	rosette	7
EMX2_PAX6	SBN_EMX2_PAX6_2	400	EMX2	316	0.79	Dual SMAD-i	rosette	8
EMX2_PAX6	SBN_EMX2_PAX6_2	237	EMX2	194	0.818565	Dual SMAD-i	rosette	9
EMX2_PAX6	SBN_EMX2_PAX6_2	184	EMX2	181	0.983696	Dual SMAD-i	rosette	10
EMX2_PAX6	SBN_EMX2_PAX6_2	534	PAX6+EMX2	22	0.0411985	Dual SMAD-i	rosette	1
EMX2_PAX6	SBN_EMX2_PAX6_2	220	PAX6+EMX2	22	0.1	Dual SMAD-i	rosette	2
EMX2_PAX6	SBN_EMX2_PAX6_2	188	PAX6+EMX2	8	0.0425532	Dual SMAD-i	rosette	3
EMX2_PAX6	SBN_EMX2_PAX6_2	222	PAX6+EMX2	11	0.0495495	Dual SMAD-i	rosette	4
EMX2_PAX6	SBN_EMX2_PAX6_2	486	PAX6+EMX2	16	0.0329218	Dual SMAD-i	rosette	5
EMX2_PAX6	SBN_EMX2_PAX6_2	1658	PAX6+EMX2	195	0.117612	Dual SMAD-i	rosette	6
EMX2_PAX6	SBN_EMX2_PAX6_2	496	PAX6+EMX2	8	0.016129	Dual SMAD-i	rosette	7
EMX2_PAX6	SBN_EMX2_PAX6_2	400	PAX6+EMX2	42	0.105	Dual SMAD-i	rosette	8
EMX2_PAX6	SBN_EMX2_PAX6_2	237	PAX6+EMX2	63	0.265823	Dual SMAD-i	rosette	9
EMX2_PAX6	SBN_EMX2_PAX6_2	184	PAX6+EMX2	127	0.690217	Dual SMAD-i	rosette	10
EMX2_PAX6	SBN_EMX2_PAX6_3	1805	PAX6	15	0.00831025	Dual SMAD-i	rosette	1
EMX2_PAX6	SBN_EMX2_PAX6_3	661	PAX6	6	0.00907716	Dual SMAD-i	rosette	2
EMX2_PAX6	SBN_EMX2_PAX6_3	574	PAX6	19	0.033101	Dual SMAD-i	rosette	3
EMX2_PAX6	SBN_EMX2_PAX6_3	544	PAX6	25	0.0459559	Dual SMAD-i	rosette	4
EMX2_PAX6	SBN_EMX2_PAX6_3	417	PAX6	280	0.671463	Dual SMAD-i	rosette	5
EMX2_PAX6	SBN_EMX2_PAX6_3	565	PAX6	1	0.00176991	Dual SMAD-i	rosette	6
EMX2_PAX6	SBN_EMX2_PAX6_3	1040	PAX6	9	0.00865385	Dual SMAD-i	rosette	7
EMX2_PAX6	SBN_EMX2_PAX6_3	252	PAX6	157	0.623016	Dual SMAD-i	rosette	8
EMX2_PAX6	SBN_EMX2_PAX6_3	248	PAX6	209	0.842742	Dual SMAD-i	rosette	9
EMX2_PAX6	SBN_EMX2_PAX6_3	716	PAX6	550	0.768156	Dual SMAD-i	rosette	10
EMX2_PAX6	SBN_EMX2_PAX6_3	278	PAX6	172	0.618705	Dual SMAD-i	rosette	11
EMX2_PAX6	SBN_EMX2_PAX6_3	1805	EMX2	1402	0.776731	Dual SMAD-i	rosette	1
EMX2_PAX6	SBN_EMX2_PAX6_3	661	EMX2	529	0.800303	Dual SMAD-i	rosette	2
EMX2_PAX6	SBN_EMX2_PAX6_3	574	EMX2	438	0.763066	Dual SMAD-i	rosette	3
EMX2_PAX6	SBN_EMX2_PAX6_3	544	EMX2	61	0.112132	Dual SMAD-i	rosette	4
EMX2_PAX6	SBN_EMX2_PAX6_3	417	EMX2	1	0.00239808	Dual SMAD-i	rosette	5
EMX2_PAX6	SBN_EMX2_PAX6_3	565	EMX2	2	0.00353982	Dual SMAD-i	rosette	6
EMX2_PAX6	SBN_EMX2_PAX6_3	1040	EMX2	0	0	Dual SMAD-i	rosette	7
EMX2_PAX6	SBN_EMX2_PAX6_3	252	EMX2	0	0	Dual SMAD-i	rosette	8
EMX2_PAX6	SBN_EMX2_PAX6_3	248	EMX2	0	0	Dual SMAD-i	rosette	9
EMX2_PAX6	SBN_EMX2_PAX6_3	716	EMX2	1	0.00139665	Dual SMAD-i	rosette	10
EMX2_PAX6	SBN_EMX2_PAX6_3	278	EMX2	0	0	Dual SMAD-i	rosette	11
EMX2_PAX6	SBN_EMX2_PAX6_3	1805	PAX6+EMX2	7	0.00387812	Dual SMAD-i	rosette	1
EMX2_PAX6	SBN_EMX2_PAX6_3	661	PAX6+EMX2	5	0.0075643	Dual SMAD-i	rosette	2
EMX2_PAX6	SBN_EMX2_PAX6_3	574	PAX6+EMX2	7	0.0121951	Dual SMAD-i	rosette	3
EMX2_PAX6	SBN_EMX2_PAX6_3	544	PAX6+EMX2	3	0.00551471	Dual SMAD-i	rosette	4
EMX2_PAX6	SBN_EMX2_PAX6_3	417	PAX6+EMX2	1	0.00239808	Dual SMAD-i	rosette	5
EMX2_PAX6	SBN_EMX2_PAX6_3	565	PAX6+EMX2	0	0	Dual SMAD-i	rosette	6
EMX2_PAX6	SBN_EMX2_PAX6_3	1040	PAX6+EMX2	0	0	Dual SMAD-i	rosette	7
EMX2_PAX6	SBN_EMX2_PAX6_3	252	PAX6+EMX2	0	0	Dual SMAD-i	rosette	8
EMX2_PAX6	SBN_EMX2_PAX6_3	248	PAX6+EMX2	0	0	Dual SMAD-i	rosette	9
EMX2_PAX6	SBN_EMX2_PAX6_3	716	PAX6+EMX2	1	0.00139665	Dual SMAD-i	rosette	10
EMX2_PAX6	SBN_EMX2_PAX6_3	278	PAX6+EMX2	0	0	Dual SMAD-i	rosette	11
EMX2_PAX6	SBNX_EMX2_PAX6_1	456	PAX6	419	0.91886	Triple-i	rosette	1
EMX2_PAX6	SBNX_EMX2_PAX6_1	522	PAX6	360	0.689655	Triple-i	rosette	2
EMX2_PAX6	SBNX_EMX2_PAX6_1	174	PAX6	93	0.534483	Triple-i	rosette	3
EMX2_PAX6	SBNX_EMX2_PAX6_1	90	PAX6	41	0.455556	Triple-i	rosette	4
EMX2_PAX6	SBNX_EMX2_PAX6_1	576	PAX6	500	0.868056	Triple-i	rosette	5
EMX2_PAX6	SBNX_EMX2_PAX6_1	265	PAX6	248	0.935849	Triple-i	rosette	6
EMX2_PAX6	SBNX_EMX2_PAX6_1	322	PAX6	298	0.925466	Triple-i	rosette	7
EMX2_PAX6	SBNX_EMX2_PAX6_1	280	PAX6	242	0.864286	Triple-i	rosette	8
EMX2_PAX6	SBNX_EMX2_PAX6_1	456	EMX2	382	0.837719	Triple-i	rosette	1
EMX2_PAX6	SBNX_EMX2_PAX6_1	522	EMX2	285	0.545977	Triple-i	rosette	2
EMX2_PAX6	SBNX_EMX2_PAX6_1	174	EMX2	5	0.0287356	Triple-i	rosette	3
EMX2_PAX6	SBNX_EMX2_PAX6_1	90	EMX2	2	0.0222222	Triple-i	rosette	4
EMX2_PAX6	SBNX_EMX2_PAX6_1	576	EMX2	15	0.0260417	Triple-i	rosette	5
EMX2_PAX6	SBNX_EMX2_PAX6_1	265	EMX2	83	0.313208	Triple-i	rosette	6
EMX2_PAX6	SBNX_EMX2_PAX6_1	322	EMX2	290	0.900621	Triple-i	rosette	7
EMX2_PAX6	SBNX_EMX2_PAX6_1	280	EMX2	246	0.878571	Triple-i	rosette	8
EMX2_PAX6	SBNX_EMX2_PAX6_1	456	PAX6+EMX2	379	0.83114	Triple-i	rosette	1
EMX2_PAX6	SBNX_EMX2_PAX6_1	522	PAX6+EMX2	277	0.530651	Triple-i	rosette	2
EMX2_PAX6	SBNX_EMX2_PAX6_1	174	PAX6+EMX2	1	0.00574713	Triple-i	rosette	3
EMX2_PAX6	SBNX_EMX2_PAX6_1	90	PAX6+EMX2	0	0	Triple-i	rosette	4
EMX2_PAX6	SBNX_EMX2_PAX6_1	576	PAX6+EMX2	9	0.015625	Triple-i	rosette	5
EMX2_PAX6	SBNX_EMX2_PAX6_1	265	PAX6+EMX2	82	0.309434	Triple-i	rosette	6
EMX2_PAX6	SBNX_EMX2_PAX6_1	322	PAX6+EMX2	281	0.872671	Triple-i	rosette	7
EMX2_PAX6	SBNX_EMX2_PAX6_1	280	PAX6+EMX2	239	0.853571	Triple-i	rosette	8
FOXG1_SOX1	SBNX_FOXG1_SOX1_1	277	SOX1	252	0.909747	Triple-i	rosette	1
FOXG1_SOX1	SBNX_FOXG1_SOX1_1	126	SOX1	121	0.960317	Triple-i	rosette	2
FOXG1_SOX1	SBNX_FOXG1_SOX1_1	336	SOX1	314	0.934524	Triple-i	rosette	3
FOXG1_SOX1	SBNX_FOXG1_SOX1_1	497	SOX1	366	0.736419	Triple-i	rosette	4
FOXG1_SOX1	SBNX_FOXG1_SOX1_1	158	SOX1	134	0.848101	Triple-i	rosette	5
FOXG1_SOX1	SBNX_FOXG1_SOX1_1	787	SOX1	745	0.946633	Triple-i	rosette	6
FOXG1_SOX1	SBNX_FOXG1_SOX1_1	433	SOX1	332	0.766744	Triple-i	rosette	7
FOXG1_SOX1	SBNX_FOXG1_SOX1_1	663	SOX1	436	0.657617	Triple-i	rosette	8
FOXG1_SOX1	SBNX_FOXG1_SOX1_1	385	SOX1	196	0.509091	Triple-i	rosette	9
FOXG1_SOX1	SBNX_FOXG1_SOX1_1	409	SOX1	300	0.733496	Triple-i	rosette	10
FOXG1_SOX1	SBNX_FOXG1_SOX1_1	143	SOX1	93	0.65035	Triple-i	rosette	11
FOXG1_SOX1	SBNX_FOXG1_SOX1_1	72	SOX1	41	0.569444	Triple-i	rosette	12
FOXG1_SOX1	SBNX_FOXG1_SOX1_1	963	SOX1	655	0.680166	Triple-i	rosette	13
FOXG1_SOX1	SBNX_FOXG1_SOX1_1	157	SOX1	107	0.681529	Triple-i	rosette	14
FOXG1_SOX1	SBNX_FOXG1_SOX1_1	193	SOX1	166	0.860104	Triple-i	rosette	15
FOXG1_SOX1	SBNX_FOXG1_SOX1_1	192	SOX1	113	0.588542	Triple-i	rosette	16
FOXG1_SOX1	SBNX_FOXG1_SOX1_1	229	SOX1	155	0.676856	Triple-i	rosette	17
FOXG1_SOX1	SBNX_FOXG1_SOX1_1	126	SOX1	74	0.587302	Triple-i	rosette	18
FOXG1_SOX1	SBNX_FOXG1_SOX1_1	80	SOX1	52	0.65	Triple-i	rosette	19
FOXG1_SOX1	SBNX_FOXG1_SOX1_1	101	SOX1	55	0.544554	Triple-i	rosette	20
FOXG1_SOX1	SBNX_FOXG1_SOX1_1	242	SOX1	143	0.590909	Triple-i	rosette	21
FOXG1_SOX1	SBNX_FOXG1_SOX1_1	209	SOX1	194	0.92823	Triple-i	rosette	22
FOXG1_SOX1	SBNX_FOXG1_SOX1_1	243	SOX1	231	0.950617	Triple-i	rosette	23
FOXG1_SOX1	SBNX_FOXG1_SOX1_1	277	FOXG1	108	0.389892	Triple-i	rosette	1
FOXG1_SOX1	SBNX_FOXG1_SOX1_1	126	FOXG1	56	0.444444	Triple-i	rosette	2
FOXG1_SOX1	SBNX_FOXG1_SOX1_1	336	FOXG1	182	0.541667	Triple-i	rosette	3
FOXG1_SOX1	SBNX_FOXG1_SOX1_1	497	FOXG1	95	0.191147	Triple-i	rosette	4
FOXG1_SOX1	SBNX_FOXG1_SOX1_1	158	FOXG1	35	0.221519	Triple-i	rosette	5
FOXG1_SOX1	SBNX_FOXG1_SOX1_1	787	FOXG1	398	0.505718	Triple-i	rosette	6
FOXG1_SOX1	SBNX_FOXG1_SOX1_1	433	FOXG1	330	0.762125	Triple-i	rosette	7
FOXG1_SOX1	SBNX_FOXG1_SOX1_1	663	FOXG1	503	0.758673	Triple-i	rosette	8
FOXG1_SOX1	SBNX_FOXG1_SOX1_1	385	FOXG1	254	0.65974	Triple-i	rosette	9
FOXG1_SOX1	SBNX_FOXG1_SOX1_1	409	FOXG1	352	0.860636	Triple-i	rosette	10
FOXG1_SOX1	SBNX_FOXG1_SOX1_1	143	FOXG1	127	0.888112	Triple-i	rosette	11
FOXG1_SOX1	SBNX_FOXG1_SOX1_1	72	FOXG1	52	0.722222	Triple-i	rosette	12
FOXG1_SOX1	SBNX_FOXG1_SOX1_1	963	FOXG1	828	0.859813	Triple-i	rosette	13
FOXG1_SOX1	SBNX_FOXG1_SOX1_1	157	FOXG1	67	0.426752	Triple-i	rosette	14
FOXG1_SOX1	SBNX_FOXG1_SOX1_1	193	FOXG1	158	0.818653	Triple-i	rosette	15
FOXG1_SOX1	SBNX_FOXG1_SOX1_1	192	FOXG1	126	0.65625	Triple-i	rosette	16
FOXG1_SOX1	SBNX_FOXG1_SOX1_1	229	FOXG1	163	0.71179	Triple-i	rosette	17
FOXG1_SOX1	SBNX_FOXG1_SOX1_1	126	FOXG1	87	0.690476	Triple-i	rosette	18
FOXG1_SOX1	SBNX_FOXG1_SOX1_1	80	FOXG1	50	0.625	Triple-i	rosette	19
FOXG1_SOX1	SBNX_FOXG1_SOX1_1	101	FOXG1	74	0.732673	Triple-i	rosette	20
FOXG1_SOX1	SBNX_FOXG1_SOX1_1	242	FOXG1	209	0.863636	Triple-i	rosette	21
FOXG1_SOX1	SBNX_FOXG1_SOX1_1	209	FOXG1	203	0.971292	Triple-i	rosette	22
FOXG1_SOX1	SBNX_FOXG1_SOX1_1	243	FOXG1	237	0.975309	Triple-i	rosette	23
FOXG1_SOX1	SBNX_FOXG1_SOX1_1	277	SOX1+FOXG1	95	0.34296	Triple-i	rosette	1
FOXG1_SOX1	SBNX_FOXG1_SOX1_1	126	SOX1+FOXG1	54	0.428571	Triple-i	rosette	2
FOXG1_SOX1	SBNX_FOXG1_SOX1_1	336	SOX1+FOXG1	177	0.526786	Triple-i	rosette	3
FOXG1_SOX1	SBNX_FOXG1_SOX1_1	497	SOX1+FOXG1	79	0.158954	Triple-i	rosette	4
FOXG1_SOX1	SBNX_FOXG1_SOX1_1	158	SOX1+FOXG1	34	0.21519	Triple-i	rosette	5
FOXG1_SOX1	SBNX_FOXG1_SOX1_1	787	SOX1+FOXG1	388	0.493011	Triple-i	rosette	6
FOXG1_SOX1	SBNX_FOXG1_SOX1_1	433	SOX1+FOXG1	298	0.688222	Triple-i	rosette	7
FOXG1_SOX1	SBNX_FOXG1_SOX1_1	663	SOX1+FOXG1	423	0.638009	Triple-i	rosette	8
FOXG1_SOX1	SBNX_FOXG1_SOX1_1	385	SOX1+FOXG1	194	0.503896	Triple-i	rosette	9
FOXG1_SOX1	SBNX_FOXG1_SOX1_1	409	SOX1+FOXG1	297	0.726161	Triple-i	rosette	10
FOXG1_SOX1	SBNX_FOXG1_SOX1_1	143	SOX1+FOXG1	92	0.643357	Triple-i	rosette	11
FOXG1_SOX1	SBNX_FOXG1_SOX1_1	72	SOX1+FOXG1	41	0.569444	Triple-i	rosette	12
FOXG1_SOX1	SBNX_FOXG1_SOX1_1	963	SOX1+FOXG1	634	0.658359	Triple-i	rosette	13
FOXG1_SOX1	SBNX_FOXG1_SOX1_1	157	SOX1+FOXG1	47	0.299363	Triple-i	rosette	14
FOXG1_SOX1	SBNX_FOXG1_SOX1_1	193	SOX1+FOXG1	151	0.782383	Triple-i	rosette	15
FOXG1_SOX1	SBNX_FOXG1_SOX1_1	192	SOX1+FOXG1	109	0.567708	Triple-i	rosette	16
FOXG1_SOX1	SBNX_FOXG1_SOX1_1	229	SOX1+FOXG1	148	0.646288	Triple-i	rosette	17
FOXG1_SOX1	SBNX_FOXG1_SOX1_1	126	SOX1+FOXG1	71	0.563492	Triple-i	rosette	18
FOXG1_SOX1	SBNX_FOXG1_SOX1_1	80	SOX1+FOXG1	45	0.5625	Triple-i	rosette	19
FOXG1_SOX1	SBNX_FOXG1_SOX1_1	101	SOX1+FOXG1	55	0.544554	Triple-i	rosette	20
FOXG1_SOX1	SBNX_FOXG1_SOX1_1	242	SOX1+FOXG1	141	0.582645	Triple-i	rosette	21
FOXG1_SOX1	SBNX_FOXG1_SOX1_1	209	SOX1+FOXG1	193	0.923445	Triple-i	rosette	22
FOXG1_SOX1	SBNX_FOXG1_SOX1_1	243	SOX1+FOXG1	228	0.938272	Triple-i	rosette	23
FOXG1_SOX1	SBN_FOXG1_SOX1_1	538	SOX1	509	0.946097	Dual SMAD-i	rosette	1
FOXG1_SOX1	SBN_FOXG1_SOX1_1	251	SOX1	226	0.900398	Dual SMAD-i	rosette	2
FOXG1_SOX1	SBN_FOXG1_SOX1_1	95	SOX1	84	0.884211	Dual SMAD-i	rosette	3
FOXG1_SOX1	SBN_FOXG1_SOX1_1	314	SOX1	246	0.783439	Dual SMAD-i	rosette	4
FOXG1_SOX1	SBN_FOXG1_SOX1_1	90	SOX1	76	0.844444	Dual SMAD-i	rosette	5
FOXG1_SOX1	SBN_FOXG1_SOX1_1	272	SOX1	228	0.838235	Dual SMAD-i	rosette	6
FOXG1_SOX1	SBN_FOXG1_SOX1_1	121	SOX1	84	0.694215	Dual SMAD-i	rosette	7
FOXG1_SOX1	SBN_FOXG1_SOX1_1	583	SOX1	550	0.943396	Dual SMAD-i	rosette	8
FOXG1_SOX1	SBN_FOXG1_SOX1_1	149	SOX1	138	0.926174	Dual SMAD-i	rosette	9
FOXG1_SOX1	SBN_FOXG1_SOX1_1	257	SOX1	233	0.906615	Dual SMAD-i	rosette	10
FOXG1_SOX1	SBN_FOXG1_SOX1_1	63	SOX1	57	0.904762	Dual SMAD-i	rosette	11
FOXG1_SOX1	SBN_FOXG1_SOX1_1	561	SOX1	510	0.909091	Dual SMAD-i	rosette	12
FOXG1_SOX1	SBN_FOXG1_SOX1_1	368	SOX1	298	0.809783	Dual SMAD-i	rosette	13
FOXG1_SOX1	SBN_FOXG1_SOX1_1	538	FOXG1	21	0.0390335	Dual SMAD-i	rosette	1
FOXG1_SOX1	SBN_FOXG1_SOX1_1	251	FOXG1	3	0.0119522	Dual SMAD-i	rosette	2
FOXG1_SOX1	SBN_FOXG1_SOX1_1	95	FOXG1	1	0.0105263	Dual SMAD-i	rosette	3
FOXG1_SOX1	SBN_FOXG1_SOX1_1	314	FOXG1	12	0.0382166	Dual SMAD-i	rosette	4
FOXG1_SOX1	SBN_FOXG1_SOX1_1	90	FOXG1	0	0	Dual SMAD-i	rosette	5
FOXG1_SOX1	SBN_FOXG1_SOX1_1	272	FOXG1	7	0.0257353	Dual SMAD-i	rosette	6
FOXG1_SOX1	SBN_FOXG1_SOX1_1	121	FOXG1	2	0.0165289	Dual SMAD-i	rosette	7
FOXG1_SOX1	SBN_FOXG1_SOX1_1	583	FOXG1	17	0.0291595	Dual SMAD-i	rosette	8
FOXG1_SOX1	SBN_FOXG1_SOX1_1	149	FOXG1	11	0.0738255	Dual SMAD-i	rosette	9
FOXG1_SOX1	SBN_FOXG1_SOX1_1	257	FOXG1	32	0.124514	Dual SMAD-i	rosette	10
FOXG1_SOX1	SBN_FOXG1_SOX1_1	63	FOXG1	42	0.666667	Dual SMAD-i	rosette	11
FOXG1_SOX1	SBN_FOXG1_SOX1_1	561	FOXG1	230	0.409982	Dual SMAD-i	rosette	12
FOXG1_SOX1	SBN_FOXG1_SOX1_1	368	FOXG1	202	0.548913	Dual SMAD-i	rosette	13
FOXG1_SOX1	SBN_FOXG1_SOX1_1	538	SOX1+FOXG1	20	0.0371747	Dual SMAD-i	rosette	1
FOXG1_SOX1	SBN_FOXG1_SOX1_1	251	SOX1+FOXG1	2	0.00796813	Dual SMAD-i	rosette	2
FOXG1_SOX1	SBN_FOXG1_SOX1_1	95	SOX1+FOXG1	1	0.0105263	Dual SMAD-i	rosette	3
FOXG1_SOX1	SBN_FOXG1_SOX1_1	314	SOX1+FOXG1	9	0.0286624	Dual SMAD-i	rosette	4
FOXG1_SOX1	SBN_FOXG1_SOX1_1	90	SOX1+FOXG1	0	0	Dual SMAD-i	rosette	5
FOXG1_SOX1	SBN_FOXG1_SOX1_1	272	SOX1+FOXG1	6	0.0220588	Dual SMAD-i	rosette	6
FOXG1_SOX1	SBN_FOXG1_SOX1_1	121	SOX1+FOXG1	0	0	Dual SMAD-i	rosette	7
FOXG1_SOX1	SBN_FOXG1_SOX1_1	583	SOX1+FOXG1	13	0.0222985	Dual SMAD-i	rosette	8
FOXG1_SOX1	SBN_FOXG1_SOX1_1	149	SOX1+FOXG1	7	0.0469799	Dual SMAD-i	rosette	9
FOXG1_SOX1	SBN_FOXG1_SOX1_1	257	SOX1+FOXG1	31	0.120623	Dual SMAD-i	rosette	10
FOXG1_SOX1	SBN_FOXG1_SOX1_1	63	SOX1+FOXG1	42	0.666667	Dual SMAD-i	rosette	11
FOXG1_SOX1	SBN_FOXG1_SOX1_1	561	SOX1+FOXG1	222	0.395722	Dual SMAD-i	rosette	12
FOXG1_SOX1	SBN_FOXG1_SOX1_1	368	SOX1+FOXG1	183	0.497283	Dual SMAD-i	rosette	13
FOXG1_SOX1	NT_FOXG1_SOX1_1	984	SOX1	68	0.0691057	Inhibitor-free	rosette	1
FOXG1_SOX1	NT_FOXG1_SOX1_1	88	SOX1	13	0.147727	Inhibitor-free	rosette	2
FOXG1_SOX1	NT_FOXG1_SOX1_1	383	SOX1	73	0.190601	Inhibitor-free	rosette	3
FOXG1_SOX1	NT_FOXG1_SOX1_1	349	SOX1	163	0.467049	Inhibitor-free	rosette	4
FOXG1_SOX1	NT_FOXG1_SOX1_1	685	SOX1	252	0.367883	Inhibitor-free	rosette	5
FOXG1_SOX1	NT_FOXG1_SOX1_1	433	SOX1	265	0.612009	Inhibitor-free	rosette	6
FOXG1_SOX1	NT_FOXG1_SOX1_1	545	SOX1	413	0.757798	Inhibitor-free	rosette	7
FOXG1_SOX1	NT_FOXG1_SOX1_1	355	SOX1	88	0.247887	Inhibitor-free	rosette	8
FOXG1_SOX1	NT_FOXG1_SOX1_1	1087	SOX1	530	0.48758	Inhibitor-free	rosette	9
FOXG1_SOX1	NT_FOXG1_SOX1_1	257	SOX1	1	0.00389105	Inhibitor-free	rosette	10
FOXG1_SOX1	NT_FOXG1_SOX1_1	354	SOX1	329	0.929379	Inhibitor-free	rosette	11
FOXG1_SOX1	NT_FOXG1_SOX1_1	133	SOX1	92	0.691729	Inhibitor-free	rosette	12
FOXG1_SOX1	NT_FOXG1_SOX1_1	132	SOX1	117	0.886364	Inhibitor-free	rosette	13
FOXG1_SOX1	NT_FOXG1_SOX1_1	78	SOX1	58	0.74359	Inhibitor-free	rosette	14
FOXG1_SOX1	NT_FOXG1_SOX1_1	984	FOXG1	52	0.0528455	Inhibitor-free	rosette	1
FOXG1_SOX1	NT_FOXG1_SOX1_1	88	FOXG1	3	0.0340909	Inhibitor-free	rosette	2
FOXG1_SOX1	NT_FOXG1_SOX1_1	383	FOXG1	17	0.0443864	Inhibitor-free	rosette	3
FOXG1_SOX1	NT_FOXG1_SOX1_1	349	FOXG1	17	0.0487106	Inhibitor-free	rosette	4
FOXG1_SOX1	NT_FOXG1_SOX1_1	685	FOXG1	44	0.0642336	Inhibitor-free	rosette	5
FOXG1_SOX1	NT_FOXG1_SOX1_1	433	FOXG1	45	0.103926	Inhibitor-free	rosette	6
FOXG1_SOX1	NT_FOXG1_SOX1_1	545	FOXG1	18	0.0330275	Inhibitor-free	rosette	7
FOXG1_SOX1	NT_FOXG1_SOX1_1	355	FOXG1	28	0.0788732	Inhibitor-free	rosette	8
FOXG1_SOX1	NT_FOXG1_SOX1_1	1087	FOXG1	100	0.0919963	Inhibitor-free	rosette	9
FOXG1_SOX1	NT_FOXG1_SOX1_1	257	FOXG1	21	0.0817121	Inhibitor-free	rosette	10
FOXG1_SOX1	NT_FOXG1_SOX1_1	354	FOXG1	54	0.152542	Inhibitor-free	rosette	11
FOXG1_SOX1	NT_FOXG1_SOX1_1	133	FOXG1	4	0.0300752	Inhibitor-free	rosette	12
FOXG1_SOX1	NT_FOXG1_SOX1_1	132	FOXG1	2	0.0151515	Inhibitor-free	rosette	13
FOXG1_SOX1	NT_FOXG1_SOX1_1	78	FOXG1	3	0.0384615	Inhibitor-free	rosette	14
FOXG1_SOX1	NT_FOXG1_SOX1_1	984	SOX1+FOXG1	7	0.00711382	Inhibitor-free	rosette	1
FOXG1_SOX1	NT_FOXG1_SOX1_1	88	SOX1+FOXG1	0	0	Inhibitor-free	rosette	2
FOXG1_SOX1	NT_FOXG1_SOX1_1	383	SOX1+FOXG1	3	0.0078329	Inhibitor-free	rosette	3
FOXG1_SOX1	NT_FOXG1_SOX1_1	349	SOX1+FOXG1	8	0.0229226	Inhibitor-free	rosette	4
FOXG1_SOX1	NT_FOXG1_SOX1_1	685	SOX1+FOXG1	7	0.010219	Inhibitor-free	rosette	5
FOXG1_SOX1	NT_FOXG1_SOX1_1	433	SOX1+FOXG1	24	0.0554273	Inhibitor-free	rosette	6
FOXG1_SOX1	NT_FOXG1_SOX1_1	545	SOX1+FOXG1	14	0.0256881	Inhibitor-free	rosette	7
FOXG1_SOX1	NT_FOXG1_SOX1_1	355	SOX1+FOXG1	3	0.0084507	Inhibitor-free	rosette	8
FOXG1_SOX1	NT_FOXG1_SOX1_1	1087	SOX1+FOXG1	45	0.0413983	Inhibitor-free	rosette	9
FOXG1_SOX1	NT_FOXG1_SOX1_1	257	SOX1+FOXG1	1	0.00389105	Inhibitor-free	rosette	10
FOXG1_SOX1	NT_FOXG1_SOX1_1	354	SOX1+FOXG1	54	0.152542	Inhibitor-free	rosette	11
FOXG1_SOX1	NT_FOXG1_SOX1_1	133	SOX1+FOXG1	3	0.0225564	Inhibitor-free	rosette	12
FOXG1_SOX1	NT_FOXG1_SOX1_1	132	SOX1+FOXG1	2	0.0151515	Inhibitor-free	rosette	13
FOXG1_SOX1	NT_FOXG1_SOX1_1	78	SOX1+FOXG1	2	0.025641	Inhibitor-free	rosette	14
FOXG1_SOX1	SBN_FOXG1_SOX1_2	254	SOX1	238	0.937008	Dual SMAD-i	rosette	1
FOXG1_SOX1	SBN_FOXG1_SOX1_2	182	SOX1	170	0.934066	Dual SMAD-i	rosette	2
FOXG1_SOX1	SBN_FOXG1_SOX1_2	244	SOX1	234	0.959016	Dual SMAD-i	rosette	3
FOXG1_SOX1	SBN_FOXG1_SOX1_2	271	SOX1	232	0.856089	Dual SMAD-i	rosette	4
FOXG1_SOX1	SBN_FOXG1_SOX1_2	129	SOX1	102	0.790698	Dual SMAD-i	rosette	5
FOXG1_SOX1	SBN_FOXG1_SOX1_2	81	SOX1	77	0.950617	Dual SMAD-i	rosette	6
FOXG1_SOX1	SBN_FOXG1_SOX1_2	59	SOX1	52	0.881356	Dual SMAD-i	rosette	7
FOXG1_SOX1	SBN_FOXG1_SOX1_2	263	SOX1	239	0.908745	Dual SMAD-i	rosette	8
FOXG1_SOX1	SBN_FOXG1_SOX1_2	163	SOX1	121	0.742331	Dual SMAD-i	rosette	9
FOXG1_SOX1	SBN_FOXG1_SOX1_2	183	SOX1	172	0.939891	Dual SMAD-i	rosette	10
FOXG1_SOX1	SBN_FOXG1_SOX1_2	138	SOX1	120	0.869565	Dual SMAD-i	rosette	11
FOXG1_SOX1	SBN_FOXG1_SOX1_2	187	SOX1	177	0.946524	Dual SMAD-i	rosette	12
FOXG1_SOX1	SBN_FOXG1_SOX1_2	505	SOX1	468	0.926733	Dual SMAD-i	rosette	13
FOXG1_SOX1	SBN_FOXG1_SOX1_2	52	SOX1	50	0.961538	Dual SMAD-i	rosette	14
FOXG1_SOX1	SBN_FOXG1_SOX1_2	73	SOX1	61	0.835616	Dual SMAD-i	rosette	15
FOXG1_SOX1	SBN_FOXG1_SOX1_2	90	SOX1	78	0.866667	Dual SMAD-i	rosette	16
FOXG1_SOX1	SBN_FOXG1_SOX1_2	254	FOXG1	2	0.00787402	Dual SMAD-i	rosette	1
FOXG1_SOX1	SBN_FOXG1_SOX1_2	182	FOXG1	3	0.0164835	Dual SMAD-i	rosette	2
FOXG1_SOX1	SBN_FOXG1_SOX1_2	244	FOXG1	2	0.00819672	Dual SMAD-i	rosette	3
FOXG1_SOX1	SBN_FOXG1_SOX1_2	271	FOXG1	4	0.0147601	Dual SMAD-i	rosette	4
FOXG1_SOX1	SBN_FOXG1_SOX1_2	129	FOXG1	1	0.00775194	Dual SMAD-i	rosette	5
FOXG1_SOX1	SBN_FOXG1_SOX1_2	81	FOXG1	1	0.0123457	Dual SMAD-i	rosette	6
FOXG1_SOX1	SBN_FOXG1_SOX1_2	59	FOXG1	2	0.0338983	Dual SMAD-i	rosette	7
FOXG1_SOX1	SBN_FOXG1_SOX1_2	263	FOXG1	6	0.0228137	Dual SMAD-i	rosette	8
FOXG1_SOX1	SBN_FOXG1_SOX1_2	163	FOXG1	39	0.239264	Dual SMAD-i	rosette	9
FOXG1_SOX1	SBN_FOXG1_SOX1_2	183	FOXG1	18	0.0983607	Dual SMAD-i	rosette	10
FOXG1_SOX1	SBN_FOXG1_SOX1_2	138	FOXG1	7	0.0507246	Dual SMAD-i	rosette	11
FOXG1_SOX1	SBN_FOXG1_SOX1_2	187	FOXG1	45	0.240642	Dual SMAD-i	rosette	12
FOXG1_SOX1	SBN_FOXG1_SOX1_2	505	FOXG1	46	0.0910891	Dual SMAD-i	rosette	13
FOXG1_SOX1	SBN_FOXG1_SOX1_2	52	FOXG1	0	0	Dual SMAD-i	rosette	14
FOXG1_SOX1	SBN_FOXG1_SOX1_2	73	FOXG1	0	0	Dual SMAD-i	rosette	15
FOXG1_SOX1	SBN_FOXG1_SOX1_2	90	FOXG1	3	0.0333333	Dual SMAD-i	rosette	16
FOXG1_SOX1	SBN_FOXG1_SOX1_2	254	SOX1+FOXG1	1	0.00393701	Dual SMAD-i	rosette	1
FOXG1_SOX1	SBN_FOXG1_SOX1_2	182	SOX1+FOXG1	1	0.00549451	Dual SMAD-i	rosette	2
FOXG1_SOX1	SBN_FOXG1_SOX1_2	244	SOX1+FOXG1	1	0.00409836	Dual SMAD-i	rosette	3
FOXG1_SOX1	SBN_FOXG1_SOX1_2	271	SOX1+FOXG1	4	0.0147601	Dual SMAD-i	rosette	4
FOXG1_SOX1	SBN_FOXG1_SOX1_2	129	SOX1+FOXG1	1	0.00775194	Dual SMAD-i	rosette	5
FOXG1_SOX1	SBN_FOXG1_SOX1_2	81	SOX1+FOXG1	1	0.0123457	Dual SMAD-i	rosette	6
FOXG1_SOX1	SBN_FOXG1_SOX1_2	59	SOX1+FOXG1	2	0.0338983	Dual SMAD-i	rosette	7
FOXG1_SOX1	SBN_FOXG1_SOX1_2	263	SOX1+FOXG1	5	0.0190114	Dual SMAD-i	rosette	8
FOXG1_SOX1	SBN_FOXG1_SOX1_2	163	SOX1+FOXG1	26	0.159509	Dual SMAD-i	rosette	9
FOXG1_SOX1	SBN_FOXG1_SOX1_2	183	SOX1+FOXG1	16	0.0874317	Dual SMAD-i	rosette	10
FOXG1_SOX1	SBN_FOXG1_SOX1_2	138	SOX1+FOXG1	4	0.0289855	Dual SMAD-i	rosette	11
FOXG1_SOX1	SBN_FOXG1_SOX1_2	187	SOX1+FOXG1	41	0.219251	Dual SMAD-i	rosette	12
FOXG1_SOX1	SBN_FOXG1_SOX1_2	505	SOX1+FOXG1	38	0.0752475	Dual SMAD-i	rosette	13
FOXG1_SOX1	SBN_FOXG1_SOX1_2	52	SOX1+FOXG1	0	0	Dual SMAD-i	rosette	14
FOXG1_SOX1	SBN_FOXG1_SOX1_2	73	SOX1+FOXG1	0	0	Dual SMAD-i	rosette	15
FOXG1_SOX1	SBN_FOXG1_SOX1_2	90	SOX1+FOXG1	0	0	Dual SMAD-i	rosette	16
FOXG1_SOX1	SBNX_FOXG1_SOX1_2	696	SOX1	566	0.813218	Triple-i	rosette	1
FOXG1_SOX1	SBNX_FOXG1_SOX1_2	809	SOX1	487	0.601978	Triple-i	rosette	2
FOXG1_SOX1	SBNX_FOXG1_SOX1_2	62	SOX1	26	0.419355	Triple-i	rosette	3
FOXG1_SOX1	SBNX_FOXG1_SOX1_2	126	SOX1	102	0.809524	Triple-i	rosette	4
FOXG1_SOX1	SBNX_FOXG1_SOX1_2	97	SOX1	57	0.587629	Triple-i	rosette	5
FOXG1_SOX1	SBNX_FOXG1_SOX1_2	179	SOX1	135	0.75419	Triple-i	rosette	6
FOXG1_SOX1	SBNX_FOXG1_SOX1_2	66	SOX1	53	0.80303	Triple-i	rosette	7
FOXG1_SOX1	SBNX_FOXG1_SOX1_2	812	SOX1	703	0.865764	Triple-i	rosette	8
FOXG1_SOX1	SBNX_FOXG1_SOX1_2	156	SOX1	90	0.576923	Triple-i	rosette	9
FOXG1_SOX1	SBNX_FOXG1_SOX1_2	633	SOX1	557	0.879937	Triple-i	rosette	10
FOXG1_SOX1	SBNX_FOXG1_SOX1_2	109	SOX1	88	0.807339	Triple-i	rosette	11
FOXG1_SOX1	SBNX_FOXG1_SOX1_2	201	SOX1	158	0.78607	Triple-i	rosette	12
FOXG1_SOX1	SBNX_FOXG1_SOX1_2	114	SOX1	91	0.798246	Triple-i	rosette	13
FOXG1_SOX1	SBNX_FOXG1_SOX1_2	111	SOX1	96	0.864865	Triple-i	rosette	14
FOXG1_SOX1	SBNX_FOXG1_SOX1_2	132	SOX1	111	0.840909	Triple-i	rosette	15
FOXG1_SOX1	SBNX_FOXG1_SOX1_2	484	SOX1	400	0.826446	Triple-i	rosette	16
FOXG1_SOX1	SBNX_FOXG1_SOX1_2	302	SOX1	251	0.831126	Triple-i	rosette	17
FOXG1_SOX1	SBNX_FOXG1_SOX1_2	696	FOXG1	540	0.775862	Triple-i	rosette	1
FOXG1_SOX1	SBNX_FOXG1_SOX1_2	809	FOXG1	510	0.630408	Triple-i	rosette	2
FOXG1_SOX1	SBNX_FOXG1_SOX1_2	62	FOXG1	17	0.274194	Triple-i	rosette	3
FOXG1_SOX1	SBNX_FOXG1_SOX1_2	126	FOXG1	92	0.730159	Triple-i	rosette	4
FOXG1_SOX1	SBNX_FOXG1_SOX1_2	97	FOXG1	5	0.0515464	Triple-i	rosette	5
FOXG1_SOX1	SBNX_FOXG1_SOX1_2	179	FOXG1	121	0.675978	Triple-i	rosette	6
FOXG1_SOX1	SBNX_FOXG1_SOX1_2	66	FOXG1	38	0.575758	Triple-i	rosette	7
FOXG1_SOX1	SBNX_FOXG1_SOX1_2	812	FOXG1	289	0.355911	Triple-i	rosette	8
FOXG1_SOX1	SBNX_FOXG1_SOX1_2	156	FOXG1	102	0.653846	Triple-i	rosette	9
FOXG1_SOX1	SBNX_FOXG1_SOX1_2	633	FOXG1	458	0.723539	Triple-i	rosette	10
FOXG1_SOX1	SBNX_FOXG1_SOX1_2	109	FOXG1	97	0.889908	Triple-i	rosette	11
FOXG1_SOX1	SBNX_FOXG1_SOX1_2	201	FOXG1	168	0.835821	Triple-i	rosette	12
FOXG1_SOX1	SBNX_FOXG1_SOX1_2	114	FOXG1	88	0.77193	Triple-i	rosette	13
FOXG1_SOX1	SBNX_FOXG1_SOX1_2	111	FOXG1	89	0.801802	Triple-i	rosette	14
FOXG1_SOX1	SBNX_FOXG1_SOX1_2	132	FOXG1	106	0.80303	Triple-i	rosette	15
FOXG1_SOX1	SBNX_FOXG1_SOX1_2	484	FOXG1	343	0.708678	Triple-i	rosette	16
FOXG1_SOX1	SBNX_FOXG1_SOX1_2	302	FOXG1	232	0.768212	Triple-i	rosette	17
FOXG1_SOX1	SBNX_FOXG1_SOX1_2	696	SOX1+FOXG1	525	0.75431	Triple-i	rosette	1
FOXG1_SOX1	SBNX_FOXG1_SOX1_2	809	SOX1+FOXG1	454	0.561187	Triple-i	rosette	2
FOXG1_SOX1	SBNX_FOXG1_SOX1_2	62	SOX1+FOXG1	12	0.193548	Triple-i	rosette	3
FOXG1_SOX1	SBNX_FOXG1_SOX1_2	126	SOX1+FOXG1	90	0.714286	Triple-i	rosette	4
FOXG1_SOX1	SBNX_FOXG1_SOX1_2	97	SOX1+FOXG1	2	0.0206186	Triple-i	rosette	5
FOXG1_SOX1	SBNX_FOXG1_SOX1_2	179	SOX1+FOXG1	110	0.614525	Triple-i	rosette	6
FOXG1_SOX1	SBNX_FOXG1_SOX1_2	66	SOX1+FOXG1	34	0.515152	Triple-i	rosette	7
FOXG1_SOX1	SBNX_FOXG1_SOX1_2	812	SOX1+FOXG1	257	0.316502	Triple-i	rosette	8
FOXG1_SOX1	SBNX_FOXG1_SOX1_2	156	SOX1+FOXG1	66	0.423077	Triple-i	rosette	9
FOXG1_SOX1	SBNX_FOXG1_SOX1_2	633	SOX1+FOXG1	441	0.696682	Triple-i	rosette	10
FOXG1_SOX1	SBNX_FOXG1_SOX1_2	109	SOX1+FOXG1	85	0.779817	Triple-i	rosette	11
FOXG1_SOX1	SBNX_FOXG1_SOX1_2	201	SOX1+FOXG1	147	0.731343	Triple-i	rosette	12
FOXG1_SOX1	SBNX_FOXG1_SOX1_2	114	SOX1+FOXG1	83	0.72807	Triple-i	rosette	13
FOXG1_SOX1	SBNX_FOXG1_SOX1_2	111	SOX1+FOXG1	86	0.774775	Triple-i	rosette	14
FOXG1_SOX1	SBNX_FOXG1_SOX1_2	132	SOX1+FOXG1	102	0.772727	Triple-i	rosette	15
FOXG1_SOX1	SBNX_FOXG1_SOX1_2	484	SOX1+FOXG1	338	0.698347	Triple-i	rosette	16
FOXG1_SOX1	SBNX_FOXG1_SOX1_2	302	SOX1+FOXG1	226	0.748344	Triple-i	rosette	17
PAX6_SP8	SBN_PAX6_SP8_1	1720	PAX6	974	0.566279	Dual SMAD-i	rosette	1
PAX6_SP8	SBN_PAX6_SP8_1	312	PAX6	194	0.621795	Dual SMAD-i	rosette	2
PAX6_SP8	SBN_PAX6_SP8_1	158	PAX6	142	0.898734	Dual SMAD-i	rosette	3
PAX6_SP8	SBN_PAX6_SP8_1	104	PAX6	99	0.951923	Dual SMAD-i	rosette	4
PAX6_SP8	SBN_PAX6_SP8_1	140	PAX6	31	0.221429	Dual SMAD-i	rosette	5
PAX6_SP8	SBN_PAX6_SP8_1	285	PAX6	115	0.403509	Dual SMAD-i	rosette	6
PAX6_SP8	SBN_PAX6_SP8_1	343	PAX6	197	0.574344	Dual SMAD-i	rosette	7
PAX6_SP8	SBN_PAX6_SP8_1	1720	SP8	111	0.0645349	Dual SMAD-i	rosette	1
PAX6_SP8	SBN_PAX6_SP8_1	312	SP8	32	0.102564	Dual SMAD-i	rosette	2
PAX6_SP8	SBN_PAX6_SP8_1	158	SP8	2	0.0126582	Dual SMAD-i	rosette	3
PAX6_SP8	SBN_PAX6_SP8_1	104	SP8	3	0.0288462	Dual SMAD-i	rosette	4
PAX6_SP8	SBN_PAX6_SP8_1	140	SP8	103	0.735714	Dual SMAD-i	rosette	5
PAX6_SP8	SBN_PAX6_SP8_1	285	SP8	140	0.491228	Dual SMAD-i	rosette	6
PAX6_SP8	SBN_PAX6_SP8_1	343	SP8	85	0.247813	Dual SMAD-i	rosette	7
PAX6_SP8	SBN_PAX6_SP8_1	1720	PAX6+SP8	89	0.0517442	Dual SMAD-i	rosette	1
PAX6_SP8	SBN_PAX6_SP8_1	312	PAX6+SP8	26	0.0833333	Dual SMAD-i	rosette	2
PAX6_SP8	SBN_PAX6_SP8_1	158	PAX6+SP8	2	0.0126582	Dual SMAD-i	rosette	3
PAX6_SP8	SBN_PAX6_SP8_1	104	PAX6+SP8	3	0.0288462	Dual SMAD-i	rosette	4
PAX6_SP8	SBN_PAX6_SP8_1	140	PAX6+SP8	25	0.178571	Dual SMAD-i	rosette	5
PAX6_SP8	SBN_PAX6_SP8_1	285	PAX6+SP8	84	0.294737	Dual SMAD-i	rosette	6
PAX6_SP8	SBN_PAX6_SP8_1	343	PAX6+SP8	54	0.157434	Dual SMAD-i	rosette	7
PAX6_SP8	SBN_PAX6_SP8_2	576	PAX6	504	0.875	Dual SMAD-i	rosette	1
PAX6_SP8	SBN_PAX6_SP8_2	376	PAX6	153	0.406915	Dual SMAD-i	rosette	2
PAX6_SP8	SBN_PAX6_SP8_2	194	PAX6	30	0.154639	Dual SMAD-i	rosette	3
PAX6_SP8	SBN_PAX6_SP8_2	281	PAX6	63	0.224199	Dual SMAD-i	rosette	4
PAX6_SP8	SBN_PAX6_SP8_2	268	PAX6	124	0.462687	Dual SMAD-i	rosette	5
PAX6_SP8	SBN_PAX6_SP8_2	502	PAX6	121	0.241036	Dual SMAD-i	rosette	6
PAX6_SP8	SBN_PAX6_SP8_2	71	PAX6	21	0.295775	Dual SMAD-i	rosette	7
PAX6_SP8	SBN_PAX6_SP8_2	1270	PAX6	60	0.0472441	Dual SMAD-i	rosette	8
PAX6_SP8	SBN_PAX6_SP8_2	405	PAX6	18	0.0444444	Dual SMAD-i	rosette	9
PAX6_SP8	SBN_PAX6_SP8_2	304	PAX6	1	0.00328947	Dual SMAD-i	rosette	10
PAX6_SP8	SBN_PAX6_SP8_2	129	PAX6	92	0.713178	Dual SMAD-i	rosette	11
PAX6_SP8	SBN_PAX6_SP8_2	576	SP8	111	0.192708	Dual SMAD-i	rosette	1
PAX6_SP8	SBN_PAX6_SP8_2	376	SP8	201	0.534574	Dual SMAD-i	rosette	2
PAX6_SP8	SBN_PAX6_SP8_2	194	SP8	66	0.340206	Dual SMAD-i	rosette	3
PAX6_SP8	SBN_PAX6_SP8_2	281	SP8	194	0.690391	Dual SMAD-i	rosette	4
PAX6_SP8	SBN_PAX6_SP8_2	268	SP8	52	0.19403	Dual SMAD-i	rosette	5
PAX6_SP8	SBN_PAX6_SP8_2	502	SP8	7	0.0139442	Dual SMAD-i	rosette	6
PAX6_SP8	SBN_PAX6_SP8_2	71	SP8	0	0	Dual SMAD-i	rosette	7
PAX6_SP8	SBN_PAX6_SP8_2	1270	SP8	52	0.0409449	Dual SMAD-i	rosette	8
PAX6_SP8	SBN_PAX6_SP8_2	405	SP8	39	0.0962963	Dual SMAD-i	rosette	9
PAX6_SP8	SBN_PAX6_SP8_2	304	SP8	1	0.00328947	Dual SMAD-i	rosette	10
PAX6_SP8	SBN_PAX6_SP8_2	129	SP8	3	0.0232558	Dual SMAD-i	rosette	11
PAX6_SP8	SBN_PAX6_SP8_2	576	PAX6+SP8	89	0.154514	Dual SMAD-i	rosette	1
PAX6_SP8	SBN_PAX6_SP8_2	376	PAX6+SP8	111	0.295213	Dual SMAD-i	rosette	2
PAX6_SP8	SBN_PAX6_SP8_2	194	PAX6+SP8	23	0.118557	Dual SMAD-i	rosette	3
PAX6_SP8	SBN_PAX6_SP8_2	281	PAX6+SP8	60	0.213523	Dual SMAD-i	rosette	4
PAX6_SP8	SBN_PAX6_SP8_2	268	PAX6+SP8	20	0.0746269	Dual SMAD-i	rosette	5
PAX6_SP8	SBN_PAX6_SP8_2	502	PAX6+SP8	5	0.00996016	Dual SMAD-i	rosette	6
PAX6_SP8	SBN_PAX6_SP8_2	71	PAX6+SP8	0	0	Dual SMAD-i	rosette	7
PAX6_SP8	SBN_PAX6_SP8_2	1270	PAX6+SP8	19	0.0149606	Dual SMAD-i	rosette	8
PAX6_SP8	SBN_PAX6_SP8_2	405	PAX6+SP8	14	0.0345679	Dual SMAD-i	rosette	9
PAX6_SP8	SBN_PAX6_SP8_2	304	PAX6+SP8	0	0	Dual SMAD-i	rosette	10
PAX6_SP8	SBN_PAX6_SP8_2	129	PAX6+SP8	2	0.0155039	Dual SMAD-i	rosette	11
PAX6_SP8	SBNX_PAX6_SP8_1	1066	PAX6	775	0.727017	Triple-i	rosette	1
PAX6_SP8	SBNX_PAX6_SP8_1	125	PAX6	77	0.616	Triple-i	rosette	2
PAX6_SP8	SBNX_PAX6_SP8_1	84	PAX6	33	0.392857	Triple-i	rosette	3
PAX6_SP8	SBNX_PAX6_SP8_1	193	PAX6	140	0.725389	Triple-i	rosette	4
PAX6_SP8	SBNX_PAX6_SP8_1	69	PAX6	54	0.782609	Triple-i	rosette	5
PAX6_SP8	SBNX_PAX6_SP8_1	82	PAX6	75	0.914634	Triple-i	rosette	6
PAX6_SP8	SBNX_PAX6_SP8_1	743	PAX6	599	0.806191	Triple-i	rosette	7
PAX6_SP8	SBNX_PAX6_SP8_1	108	PAX6	84	0.777778	Triple-i	rosette	8
PAX6_SP8	SBNX_PAX6_SP8_1	82	PAX6	75	0.914634	Triple-i	rosette	9
PAX6_SP8	SBNX_PAX6_SP8_1	214	PAX6	203	0.948598	Triple-i	rosette	10
PAX6_SP8	SBNX_PAX6_SP8_1	1066	SP8	162	0.15197	Triple-i	rosette	1
PAX6_SP8	SBNX_PAX6_SP8_1	125	SP8	42	0.336	Triple-i	rosette	2
PAX6_SP8	SBNX_PAX6_SP8_1	84	SP8	2	0.0238095	Triple-i	rosette	3
PAX6_SP8	SBNX_PAX6_SP8_1	193	SP8	101	0.523316	Triple-i	rosette	4
PAX6_SP8	SBNX_PAX6_SP8_1	69	SP8	36	0.521739	Triple-i	rosette	5
PAX6_SP8	SBNX_PAX6_SP8_1	82	SP8	78	0.95122	Triple-i	rosette	6
PAX6_SP8	SBNX_PAX6_SP8_1	743	SP8	338	0.454913	Triple-i	rosette	7
PAX6_SP8	SBNX_PAX6_SP8_1	108	SP8	72	0.666667	Triple-i	rosette	8
PAX6_SP8	SBNX_PAX6_SP8_1	82	SP8	78	0.95122	Triple-i	rosette	9
PAX6_SP8	SBNX_PAX6_SP8_1	214	SP8	186	0.869159	Triple-i	rosette	10
PAX6_SP8	SBNX_PAX6_SP8_1	1066	PAX6+SP8	152	0.142589	Triple-i	rosette	1
PAX6_SP8	SBNX_PAX6_SP8_1	125	PAX6+SP8	41	0.328	Triple-i	rosette	2
PAX6_SP8	SBNX_PAX6_SP8_1	84	PAX6+SP8	1	0.0119048	Triple-i	rosette	3
PAX6_SP8	SBNX_PAX6_SP8_1	193	PAX6+SP8	99	0.512953	Triple-i	rosette	4
PAX6_SP8	SBNX_PAX6_SP8_1	69	PAX6+SP8	36	0.521739	Triple-i	rosette	5
PAX6_SP8	SBNX_PAX6_SP8_1	82	PAX6+SP8	73	0.890244	Triple-i	rosette	6
PAX6_SP8	SBNX_PAX6_SP8_1	743	PAX6+SP8	330	0.444145	Triple-i	rosette	7
PAX6_SP8	SBNX_PAX6_SP8_1	108	PAX6+SP8	71	0.657407	Triple-i	rosette	8
PAX6_SP8	SBNX_PAX6_SP8_1	82	PAX6+SP8	73	0.890244	Triple-i	rosette	9
PAX6_SP8	SBNX_PAX6_SP8_1	214	PAX6+SP8	181	0.845794	Triple-i	rosette	10
PAX6_SP8	NT_PAX6_SP8_1	1006	PAX6	28	0.027833	Inhibitor-free	rosette	1
PAX6_SP8	NT_PAX6_SP8_1	615	PAX6	15	0.0243902	Inhibitor-free	rosette	2
PAX6_SP8	NT_PAX6_SP8_1	933	PAX6	28	0.0300107	Inhibitor-free	rosette	3
PAX6_SP8	NT_PAX6_SP8_1	451	PAX6	134	0.297118	Inhibitor-free	rosette	4
PAX6_SP8	NT_PAX6_SP8_1	597	PAX6	158	0.264657	Inhibitor-free	rosette	5
PAX6_SP8	NT_PAX6_SP8_1	247	PAX6	14	0.0566802	Inhibitor-free	rosette	6
PAX6_SP8	NT_PAX6_SP8_1	273	PAX6	2	0.00732601	Inhibitor-free	rosette	7
PAX6_SP8	NT_PAX6_SP8_1	463	PAX6	7	0.0151188	Inhibitor-free	rosette	8
PAX6_SP8	NT_PAX6_SP8_1	221	PAX6	10	0.0452489	Inhibitor-free	rosette	9
PAX6_SP8	NT_PAX6_SP8_1	502	PAX6	317	0.631474	Inhibitor-free	rosette	10
PAX6_SP8	NT_PAX6_SP8_1	671	PAX6	296	0.441133	Inhibitor-free	rosette	11
PAX6_SP8	NT_PAX6_SP8_1	628	PAX6	129	0.205414	Inhibitor-free	rosette	12
PAX6_SP8	NT_PAX6_SP8_1	1006	SP8	37	0.0367793	Inhibitor-free	rosette	1
PAX6_SP8	NT_PAX6_SP8_1	615	SP8	12	0.0195122	Inhibitor-free	rosette	2
PAX6_SP8	NT_PAX6_SP8_1	933	SP8	16	0.017149	Inhibitor-free	rosette	3
PAX6_SP8	NT_PAX6_SP8_1	451	SP8	13	0.0288248	Inhibitor-free	rosette	4
PAX6_SP8	NT_PAX6_SP8_1	597	SP8	4	0.00670017	Inhibitor-free	rosette	5
PAX6_SP8	NT_PAX6_SP8_1	247	SP8	2	0.00809717	Inhibitor-free	rosette	6
PAX6_SP8	NT_PAX6_SP8_1	273	SP8	0	0	Inhibitor-free	rosette	7
PAX6_SP8	NT_PAX6_SP8_1	463	SP8	10	0.0215983	Inhibitor-free	rosette	8
PAX6_SP8	NT_PAX6_SP8_1	221	SP8	1	0.00452489	Inhibitor-free	rosette	9
PAX6_SP8	NT_PAX6_SP8_1	502	SP8	54	0.10757	Inhibitor-free	rosette	10
PAX6_SP8	NT_PAX6_SP8_1	671	SP8	12	0.0178838	Inhibitor-free	rosette	11
PAX6_SP8	NT_PAX6_SP8_1	628	SP8	18	0.0286624	Inhibitor-free	rosette	12
PAX6_SP8	NT_PAX6_SP8_1	1006	PAX6+SP8	6	0.00596421	Inhibitor-free	rosette	1
PAX6_SP8	NT_PAX6_SP8_1	615	PAX6+SP8	1	0.00162602	Inhibitor-free	rosette	2
PAX6_SP8	NT_PAX6_SP8_1	933	PAX6+SP8	3	0.00321543	Inhibitor-free	rosette	3
PAX6_SP8	NT_PAX6_SP8_1	451	PAX6+SP8	5	0.0110865	Inhibitor-free	rosette	4
PAX6_SP8	NT_PAX6_SP8_1	597	PAX6+SP8	0	0	Inhibitor-free	rosette	5
PAX6_SP8	NT_PAX6_SP8_1	247	PAX6+SP8	1	0.00404858	Inhibitor-free	rosette	6
PAX6_SP8	NT_PAX6_SP8_1	273	PAX6+SP8	0	0	Inhibitor-free	rosette	7
PAX6_SP8	NT_PAX6_SP8_1	463	PAX6+SP8	2	0.00431965	Inhibitor-free	rosette	8
PAX6_SP8	NT_PAX6_SP8_1	221	PAX6+SP8	0	0	Inhibitor-free	rosette	9
PAX6_SP8	NT_PAX6_SP8_1	502	PAX6+SP8	50	0.0996016	Inhibitor-free	rosette	10
PAX6_SP8	NT_PAX6_SP8_1	671	PAX6+SP8	7	0.0104322	Inhibitor-free	rosette	11
PAX6_SP8	NT_PAX6_SP8_1	628	PAX6+SP8	8	0.0127389	Inhibitor-free	rosette	12
PAX6_SP8	SBNX_PAX6_SP8_2	268	PAX6	4	0.0149254	Triple-i	rosette	1
PAX6_SP8	SBNX_PAX6_SP8_2	203	PAX6	3	0.0147783	Triple-i	rosette	2
PAX6_SP8	SBNX_PAX6_SP8_2	222	PAX6	136	0.612613	Triple-i	rosette	3
PAX6_SP8	SBNX_PAX6_SP8_2	237	PAX6	191	0.805907	Triple-i	rosette	4
PAX6_SP8	SBNX_PAX6_SP8_2	252	PAX6	99	0.392857	Triple-i	rosette	5
PAX6_SP8	SBNX_PAX6_SP8_2	103	PAX6	40	0.38835	Triple-i	rosette	6
PAX6_SP8	SBNX_PAX6_SP8_2	187	PAX6	110	0.588235	Triple-i	rosette	7
PAX6_SP8	SBNX_PAX6_SP8_2	53	PAX6	1	0.0188679	Triple-i	rosette	8
PAX6_SP8	SBNX_PAX6_SP8_2	76	PAX6	3	0.0394737	Triple-i	rosette	9
PAX6_SP8	SBNX_PAX6_SP8_2	108	PAX6	8	0.0740741	Triple-i	rosette	10
PAX6_SP8	SBNX_PAX6_SP8_2	182	PAX6	78	0.428571	Triple-i	rosette	11
PAX6_SP8	SBNX_PAX6_SP8_2	268	SP8	3	0.011194	Triple-i	rosette	1
PAX6_SP8	SBNX_PAX6_SP8_2	203	SP8	61	0.300493	Triple-i	rosette	2
PAX6_SP8	SBNX_PAX6_SP8_2	222	SP8	128	0.576577	Triple-i	rosette	3
PAX6_SP8	SBNX_PAX6_SP8_2	237	SP8	19	0.0801688	Triple-i	rosette	4
PAX6_SP8	SBNX_PAX6_SP8_2	252	SP8	16	0.0634921	Triple-i	rosette	5
PAX6_SP8	SBNX_PAX6_SP8_2	103	SP8	8	0.0776699	Triple-i	rosette	6
PAX6_SP8	SBNX_PAX6_SP8_2	187	SP8	20	0.106952	Triple-i	rosette	7
PAX6_SP8	SBNX_PAX6_SP8_2	53	SP8	1	0.0188679	Triple-i	rosette	8
PAX6_SP8	SBNX_PAX6_SP8_2	76	SP8	25	0.328947	Triple-i	rosette	9
PAX6_SP8	SBNX_PAX6_SP8_2	108	SP8	0	0	Triple-i	rosette	10
PAX6_SP8	SBNX_PAX6_SP8_2	182	SP8	2	0.010989	Triple-i	rosette	11
PAX6_SP8	SBNX_PAX6_SP8_2	268	PAX6+SP8	0	0	Triple-i	rosette	1
PAX6_SP8	SBNX_PAX6_SP8_2	203	PAX6+SP8	2	0.00985222	Triple-i	rosette	2
PAX6_SP8	SBNX_PAX6_SP8_2	222	PAX6+SP8	102	0.459459	Triple-i	rosette	3
PAX6_SP8	SBNX_PAX6_SP8_2	237	PAX6+SP8	18	0.0759494	Triple-i	rosette	4
PAX6_SP8	SBNX_PAX6_SP8_2	252	PAX6+SP8	6	0.0238095	Triple-i	rosette	5
PAX6_SP8	SBNX_PAX6_SP8_2	103	PAX6+SP8	4	0.038835	Triple-i	rosette	6
PAX6_SP8	SBNX_PAX6_SP8_2	187	PAX6+SP8	15	0.0802139	Triple-i	rosette	7
PAX6_SP8	SBNX_PAX6_SP8_2	53	PAX6+SP8	1	0.0188679	Triple-i	rosette	8
PAX6_SP8	SBNX_PAX6_SP8_2	76	PAX6+SP8	1	0.0131579	Triple-i	rosette	9
PAX6_SP8	SBNX_PAX6_SP8_2	108	PAX6+SP8	0	0	Triple-i	rosette	10
PAX6_SP8	SBNX_PAX6_SP8_2	182	PAX6+SP8	1	0.00549451	Triple-i	rosette	11
PAX6_SP8	SBN_PAX6_SP8_3	463	PAX6	370	0.799136	Dual SMAD-i	rosette	1
PAX6_SP8	SBN_PAX6_SP8_3	473	PAX6	430	0.909091	Dual SMAD-i	rosette	2
PAX6_SP8	SBN_PAX6_SP8_3	303	PAX6	47	0.155116	Dual SMAD-i	rosette	3
PAX6_SP8	SBN_PAX6_SP8_3	166	PAX6	6	0.0361446	Dual SMAD-i	rosette	4
PAX6_SP8	SBN_PAX6_SP8_3	84	PAX6	1	0.0119048	Dual SMAD-i	rosette	5
PAX6_SP8	SBN_PAX6_SP8_3	463	SP8	197	0.425486	Dual SMAD-i	rosette	1
PAX6_SP8	SBN_PAX6_SP8_3	473	SP8	56	0.118393	Dual SMAD-i	rosette	2
PAX6_SP8	SBN_PAX6_SP8_3	303	SP8	276	0.910891	Dual SMAD-i	rosette	3
PAX6_SP8	SBN_PAX6_SP8_3	166	SP8	117	0.704819	Dual SMAD-i	rosette	4
PAX6_SP8	SBN_PAX6_SP8_3	84	SP8	9	0.107143	Dual SMAD-i	rosette	5
PAX6_SP8	SBN_PAX6_SP8_3	463	PAX6+SP8	187	0.403888	Dual SMAD-i	rosette	1
PAX6_SP8	SBN_PAX6_SP8_3	473	PAX6+SP8	56	0.118393	Dual SMAD-i	rosette	2
PAX6_SP8	SBN_PAX6_SP8_3	303	PAX6+SP8	45	0.148515	Dual SMAD-i	rosette	3
PAX6_SP8	SBN_PAX6_SP8_3	166	PAX6+SP8	4	0.0240964	Dual SMAD-i	rosette	4
PAX6_SP8	SBN_PAX6_SP8_3	84	PAX6+SP8	0	0	Dual SMAD-i	rosette	5
PAX6_SP8	SBNX_PAX6_SP8_3	401	PAX6	287	0.715711	Triple-i	rosette	1
PAX6_SP8	SBNX_PAX6_SP8_3	337	PAX6	47	0.139466	Triple-i	rosette	2
PAX6_SP8	SBNX_PAX6_SP8_3	171	PAX6	112	0.654971	Triple-i	rosette	3
PAX6_SP8	SBNX_PAX6_SP8_3	91	PAX6	18	0.197802	Triple-i	rosette	4
PAX6_SP8	SBNX_PAX6_SP8_3	269	PAX6	197	0.732342	Triple-i	rosette	5
PAX6_SP8	SBNX_PAX6_SP8_3	162	PAX6	149	0.919753	Triple-i	rosette	6
PAX6_SP8	SBNX_PAX6_SP8_3	96	PAX6	84	0.875	Triple-i	rosette	7
PAX6_SP8	SBNX_PAX6_SP8_3	98	PAX6	61	0.622449	Triple-i	rosette	8
PAX6_SP8	SBNX_PAX6_SP8_3	101	PAX6	75	0.742574	Triple-i	rosette	9
PAX6_SP8	SBNX_PAX6_SP8_3	57	PAX6	24	0.421053	Triple-i	rosette	10
PAX6_SP8	SBNX_PAX6_SP8_3	290	PAX6	203	0.7	Triple-i	rosette	11
PAX6_SP8	SBNX_PAX6_SP8_3	408	PAX6	164	0.401961	Triple-i	rosette	12
PAX6_SP8	SBNX_PAX6_SP8_3	454	PAX6	40	0.0881057	Triple-i	rosette	13
PAX6_SP8	SBNX_PAX6_SP8_3	169	PAX6	54	0.319527	Triple-i	rosette	14
PAX6_SP8	SBNX_PAX6_SP8_3	401	SP8	226	0.563591	Triple-i	rosette	1
PAX6_SP8	SBNX_PAX6_SP8_3	337	SP8	62	0.183976	Triple-i	rosette	2
PAX6_SP8	SBNX_PAX6_SP8_3	171	SP8	103	0.602339	Triple-i	rosette	3
PAX6_SP8	SBNX_PAX6_SP8_3	91	SP8	43	0.472527	Triple-i	rosette	4
PAX6_SP8	SBNX_PAX6_SP8_3	269	SP8	130	0.483271	Triple-i	rosette	5
PAX6_SP8	SBNX_PAX6_SP8_3	162	SP8	140	0.864198	Triple-i	rosette	6
PAX6_SP8	SBNX_PAX6_SP8_3	96	SP8	83	0.864583	Triple-i	rosette	7
PAX6_SP8	SBNX_PAX6_SP8_3	98	SP8	76	0.77551	Triple-i	rosette	8
PAX6_SP8	SBNX_PAX6_SP8_3	101	SP8	82	0.811881	Triple-i	rosette	9
PAX6_SP8	SBNX_PAX6_SP8_3	57	SP8	38	0.666667	Triple-i	rosette	10
PAX6_SP8	SBNX_PAX6_SP8_3	290	SP8	243	0.837931	Triple-i	rosette	11
PAX6_SP8	SBNX_PAX6_SP8_3	408	SP8	363	0.889706	Triple-i	rosette	12
PAX6_SP8	SBNX_PAX6_SP8_3	454	SP8	281	0.618943	Triple-i	rosette	13
PAX6_SP8	SBNX_PAX6_SP8_3	169	SP8	28	0.16568	Triple-i	rosette	14
PAX6_SP8	SBNX_PAX6_SP8_3	401	PAX6+SP8	201	0.501247	Triple-i	rosette	1
PAX6_SP8	SBNX_PAX6_SP8_3	337	PAX6+SP8	8	0.0237389	Triple-i	rosette	2
PAX6_SP8	SBNX_PAX6_SP8_3	171	PAX6+SP8	71	0.415205	Triple-i	rosette	3
PAX6_SP8	SBNX_PAX6_SP8_3	91	PAX6+SP8	4	0.043956	Triple-i	rosette	4
PAX6_SP8	SBNX_PAX6_SP8_3	269	PAX6+SP8	113	0.420074	Triple-i	rosette	5
PAX6_SP8	SBNX_PAX6_SP8_3	162	PAX6+SP8	135	0.833333	Triple-i	rosette	6
PAX6_SP8	SBNX_PAX6_SP8_3	96	PAX6+SP8	77	0.802083	Triple-i	rosette	7
PAX6_SP8	SBNX_PAX6_SP8_3	98	PAX6+SP8	58	0.591837	Triple-i	rosette	8
PAX6_SP8	SBNX_PAX6_SP8_3	101	PAX6+SP8	70	0.693069	Triple-i	rosette	9
PAX6_SP8	SBNX_PAX6_SP8_3	57	PAX6+SP8	23	0.403509	Triple-i	rosette	10
PAX6_SP8	SBNX_PAX6_SP8_3	290	PAX6+SP8	191	0.658621	Triple-i	rosette	11
PAX6_SP8	SBNX_PAX6_SP8_3	408	PAX6+SP8	161	0.394608	Triple-i	rosette	12
PAX6_SP8	SBNX_PAX6_SP8_3	454	PAX6+SP8	20	0.0440529	Triple-i	rosette	13
PAX6_SP8	SBNX_PAX6_SP8_3	169	PAX6+SP8	6	0.035503	Triple-i	rosette	14
COUPTF1_PAX6	NT_COUPTF1_PAX6_1	223	PAX6	161	0.721973	Inhibitor-free	rosette	1
COUPTF1_PAX6	NT_COUPTF1_PAX6_1	554	PAX6	116	0.209386	Inhibitor-free	rosette	2
COUPTF1_PAX6	NT_COUPTF1_PAX6_1	68	PAX6	12	0.176471	Inhibitor-free	rosette	3
COUPTF1_PAX6	NT_COUPTF1_PAX6_1	371	PAX6	3	0.00808625	Inhibitor-free	rosette	4
COUPTF1_PAX6	NT_COUPTF1_PAX6_1	315	PAX6	9	0.0285714	Inhibitor-free	rosette	5
COUPTF1_PAX6	NT_COUPTF1_PAX6_1	820	PAX6	13	0.0158537	Inhibitor-free	rosette	6
COUPTF1_PAX6	NT_COUPTF1_PAX6_1	635	PAX6	10	0.015748	Inhibitor-free	rosette	7
COUPTF1_PAX6	NT_COUPTF1_PAX6_1	556	PAX6	12	0.0215827	Inhibitor-free	rosette	8
COUPTF1_PAX6	NT_COUPTF1_PAX6_1	489	PAX6	113	0.231084	Inhibitor-free	rosette	9
COUPTF1_PAX6	NT_COUPTF1_PAX6_1	74	PAX6	31	0.418919	Inhibitor-free	rosette	10
COUPTF1_PAX6	NT_COUPTF1_PAX6_1	938	PAX6	31	0.033049	Inhibitor-free	rosette	11
COUPTF1_PAX6	NT_COUPTF1_PAX6_1	289	PAX6	3	0.0103806	Inhibitor-free	rosette	12
COUPTF1_PAX6	NT_COUPTF1_PAX6_1	223	COUPTF1	121	0.542601	Inhibitor-free	rosette	1
COUPTF1_PAX6	NT_COUPTF1_PAX6_1	554	COUPTF1	313	0.564982	Inhibitor-free	rosette	2
COUPTF1_PAX6	NT_COUPTF1_PAX6_1	68	COUPTF1	52	0.764706	Inhibitor-free	rosette	3
COUPTF1_PAX6	NT_COUPTF1_PAX6_1	371	COUPTF1	186	0.501348	Inhibitor-free	rosette	4
COUPTF1_PAX6	NT_COUPTF1_PAX6_1	315	COUPTF1	15	0.047619	Inhibitor-free	rosette	5
COUPTF1_PAX6	NT_COUPTF1_PAX6_1	820	COUPTF1	3	0.00365854	Inhibitor-free	rosette	6
COUPTF1_PAX6	NT_COUPTF1_PAX6_1	635	COUPTF1	3	0.00472441	Inhibitor-free	rosette	7
COUPTF1_PAX6	NT_COUPTF1_PAX6_1	556	COUPTF1	3	0.00539568	Inhibitor-free	rosette	8
COUPTF1_PAX6	NT_COUPTF1_PAX6_1	489	COUPTF1	174	0.355828	Inhibitor-free	rosette	9
COUPTF1_PAX6	NT_COUPTF1_PAX6_1	74	COUPTF1	4	0.0540541	Inhibitor-free	rosette	10
COUPTF1_PAX6	NT_COUPTF1_PAX6_1	938	COUPTF1	39	0.0415778	Inhibitor-free	rosette	11
COUPTF1_PAX6	NT_COUPTF1_PAX6_1	289	COUPTF1	0	0	Inhibitor-free	rosette	12
COUPTF1_PAX6	NT_COUPTF1_PAX6_1	223	PAX6+COUPTF1	107	0.479821	Inhibitor-free	rosette	1
COUPTF1_PAX6	NT_COUPTF1_PAX6_1	554	PAX6+COUPTF1	94	0.169675	Inhibitor-free	rosette	2
COUPTF1_PAX6	NT_COUPTF1_PAX6_1	68	PAX6+COUPTF1	12	0.176471	Inhibitor-free	rosette	3
COUPTF1_PAX6	NT_COUPTF1_PAX6_1	371	PAX6+COUPTF1	2	0.00539084	Inhibitor-free	rosette	4
COUPTF1_PAX6	NT_COUPTF1_PAX6_1	315	PAX6+COUPTF1	1	0.0031746	Inhibitor-free	rosette	5
COUPTF1_PAX6	NT_COUPTF1_PAX6_1	820	PAX6+COUPTF1	0	0	Inhibitor-free	rosette	6
COUPTF1_PAX6	NT_COUPTF1_PAX6_1	635	PAX6+COUPTF1	0	0	Inhibitor-free	rosette	7
COUPTF1_PAX6	NT_COUPTF1_PAX6_1	556	PAX6+COUPTF1	1	0.00179856	Inhibitor-free	rosette	8
COUPTF1_PAX6	NT_COUPTF1_PAX6_1	489	PAX6+COUPTF1	84	0.171779	Inhibitor-free	rosette	9
COUPTF1_PAX6	NT_COUPTF1_PAX6_1	74	PAX6+COUPTF1	4	0.0540541	Inhibitor-free	rosette	10
COUPTF1_PAX6	NT_COUPTF1_PAX6_1	938	PAX6+COUPTF1	2	0.0021322	Inhibitor-free	rosette	11
COUPTF1_PAX6	NT_COUPTF1_PAX6_1	289	PAX6+COUPTF1	0	0	Inhibitor-free	rosette	12
COUPTF1_PAX6	SBN_COUPTF1_PAX6_1	634	PAX6	439	0.692429	Dual SMAD-i	rosette	1
COUPTF1_PAX6	SBN_COUPTF1_PAX6_1	171	PAX6	96	0.561404	Dual SMAD-i	rosette	2
COUPTF1_PAX6	SBN_COUPTF1_PAX6_1	371	PAX6	262	0.706199	Dual SMAD-i	rosette	3
COUPTF1_PAX6	SBN_COUPTF1_PAX6_1	116	PAX6	104	0.896552	Dual SMAD-i	rosette	4
COUPTF1_PAX6	SBN_COUPTF1_PAX6_1	809	PAX6	716	0.885043	Dual SMAD-i	rosette	5
COUPTF1_PAX6	SBN_COUPTF1_PAX6_1	490	PAX6	426	0.869388	Dual SMAD-i	rosette	6
COUPTF1_PAX6	SBN_COUPTF1_PAX6_1	213	PAX6	140	0.657277	Dual SMAD-i	rosette	7
COUPTF1_PAX6	SBN_COUPTF1_PAX6_1	141	PAX6	111	0.787234	Dual SMAD-i	rosette	8
COUPTF1_PAX6	SBN_COUPTF1_PAX6_1	185	PAX6	32	0.172973	Dual SMAD-i	rosette	9
COUPTF1_PAX6	SBN_COUPTF1_PAX6_1	50	PAX6	31	0.62	Dual SMAD-i	rosette	10
COUPTF1_PAX6	SBN_COUPTF1_PAX6_1	169	PAX6	112	0.662722	Dual SMAD-i	rosette	11
COUPTF1_PAX6	SBN_COUPTF1_PAX6_1	634	COUPTF1	474	0.747634	Dual SMAD-i	rosette	1
COUPTF1_PAX6	SBN_COUPTF1_PAX6_1	171	COUPTF1	144	0.842105	Dual SMAD-i	rosette	2
COUPTF1_PAX6	SBN_COUPTF1_PAX6_1	371	COUPTF1	231	0.622642	Dual SMAD-i	rosette	3
COUPTF1_PAX6	SBN_COUPTF1_PAX6_1	116	COUPTF1	71	0.612069	Dual SMAD-i	rosette	4
COUPTF1_PAX6	SBN_COUPTF1_PAX6_1	809	COUPTF1	671	0.829419	Dual SMAD-i	rosette	5
COUPTF1_PAX6	SBN_COUPTF1_PAX6_1	490	COUPTF1	423	0.863265	Dual SMAD-i	rosette	6
COUPTF1_PAX6	SBN_COUPTF1_PAX6_1	213	COUPTF1	181	0.849765	Dual SMAD-i	rosette	7
COUPTF1_PAX6	SBN_COUPTF1_PAX6_1	141	COUPTF1	114	0.808511	Dual SMAD-i	rosette	8
COUPTF1_PAX6	SBN_COUPTF1_PAX6_1	185	COUPTF1	150	0.810811	Dual SMAD-i	rosette	9
COUPTF1_PAX6	SBN_COUPTF1_PAX6_1	50	COUPTF1	29	0.58	Dual SMAD-i	rosette	10
COUPTF1_PAX6	SBN_COUPTF1_PAX6_1	169	COUPTF1	117	0.692308	Dual SMAD-i	rosette	11
COUPTF1_PAX6	SBN_COUPTF1_PAX6_1	634	PAX6+COUPTF1	412	0.649842	Dual SMAD-i	rosette	1
COUPTF1_PAX6	SBN_COUPTF1_PAX6_1	171	PAX6+COUPTF1	94	0.549708	Dual SMAD-i	rosette	2
COUPTF1_PAX6	SBN_COUPTF1_PAX6_1	371	PAX6+COUPTF1	189	0.509434	Dual SMAD-i	rosette	3
COUPTF1_PAX6	SBN_COUPTF1_PAX6_1	116	PAX6+COUPTF1	65	0.560345	Dual SMAD-i	rosette	4
COUPTF1_PAX6	SBN_COUPTF1_PAX6_1	809	PAX6+COUPTF1	647	0.799753	Dual SMAD-i	rosette	5
COUPTF1_PAX6	SBN_COUPTF1_PAX6_1	490	PAX6+COUPTF1	403	0.822449	Dual SMAD-i	rosette	6
COUPTF1_PAX6	SBN_COUPTF1_PAX6_1	213	PAX6+COUPTF1	132	0.619718	Dual SMAD-i	rosette	7
COUPTF1_PAX6	SBN_COUPTF1_PAX6_1	141	PAX6+COUPTF1	102	0.723404	Dual SMAD-i	rosette	8
COUPTF1_PAX6	SBN_COUPTF1_PAX6_1	185	PAX6+COUPTF1	31	0.167568	Dual SMAD-i	rosette	9
COUPTF1_PAX6	SBN_COUPTF1_PAX6_1	50	PAX6+COUPTF1	26	0.52	Dual SMAD-i	rosette	10
COUPTF1_PAX6	SBN_COUPTF1_PAX6_1	169	PAX6+COUPTF1	93	0.550296	Dual SMAD-i	rosette	11
COUPTF1_PAX6	SBNX_COUPTF1_PAX6_1	799	PAX6	508	0.635795	Triple-i	rosette	1
COUPTF1_PAX6	SBNX_COUPTF1_PAX6_1	303	PAX6	85	0.280528	Triple-i	rosette	2
COUPTF1_PAX6	SBNX_COUPTF1_PAX6_1	96	PAX6	39	0.40625	Triple-i	rosette	3
COUPTF1_PAX6	SBNX_COUPTF1_PAX6_1	174	PAX6	160	0.91954	Triple-i	rosette	4
COUPTF1_PAX6	SBNX_COUPTF1_PAX6_1	521	PAX6	387	0.742802	Triple-i	rosette	5
COUPTF1_PAX6	SBNX_COUPTF1_PAX6_1	212	PAX6	27	0.127358	Triple-i	rosette	6
COUPTF1_PAX6	SBNX_COUPTF1_PAX6_1	1577	PAX6	986	0.625238	Triple-i	rosette	7
COUPTF1_PAX6	SBNX_COUPTF1_PAX6_1	675	PAX6	303	0.448889	Triple-i	rosette	8
COUPTF1_PAX6	SBNX_COUPTF1_PAX6_1	126	PAX6	31	0.246032	Triple-i	rosette	9
COUPTF1_PAX6	SBNX_COUPTF1_PAX6_1	142	PAX6	99	0.697183	Triple-i	rosette	10
COUPTF1_PAX6	SBNX_COUPTF1_PAX6_1	121	PAX6	60	0.495868	Triple-i	rosette	11
COUPTF1_PAX6	SBNX_COUPTF1_PAX6_1	1027	PAX6	599	0.583252	Triple-i	rosette	12
COUPTF1_PAX6	SBNX_COUPTF1_PAX6_1	240	PAX6	72	0.3	Triple-i	rosette	13
COUPTF1_PAX6	SBNX_COUPTF1_PAX6_1	971	PAX6	488	0.502575	Triple-i	rosette	14
COUPTF1_PAX6	SBNX_COUPTF1_PAX6_1	230	PAX6	96	0.417391	Triple-i	rosette	15
COUPTF1_PAX6	SBNX_COUPTF1_PAX6_1	964	PAX6	769	0.797718	Triple-i	rosette	16
COUPTF1_PAX6	SBNX_COUPTF1_PAX6_1	627	PAX6	509	0.811802	Triple-i	rosette	17
COUPTF1_PAX6	SBNX_COUPTF1_PAX6_1	748	PAX6	617	0.824866	Triple-i	rosette	18
COUPTF1_PAX6	SBNX_COUPTF1_PAX6_1	799	COUPTF1	498	0.623279	Triple-i	rosette	1
COUPTF1_PAX6	SBNX_COUPTF1_PAX6_1	303	COUPTF1	210	0.693069	Triple-i	rosette	2
COUPTF1_PAX6	SBNX_COUPTF1_PAX6_1	96	COUPTF1	86	0.895833	Triple-i	rosette	3
COUPTF1_PAX6	SBNX_COUPTF1_PAX6_1	174	COUPTF1	151	0.867816	Triple-i	rosette	4
COUPTF1_PAX6	SBNX_COUPTF1_PAX6_1	521	COUPTF1	495	0.950096	Triple-i	rosette	5
COUPTF1_PAX6	SBNX_COUPTF1_PAX6_1	212	COUPTF1	66	0.311321	Triple-i	rosette	6
COUPTF1_PAX6	SBNX_COUPTF1_PAX6_1	1577	COUPTF1	882	0.55929	Triple-i	rosette	7
COUPTF1_PAX6	SBNX_COUPTF1_PAX6_1	675	COUPTF1	220	0.325926	Triple-i	rosette	8
COUPTF1_PAX6	SBNX_COUPTF1_PAX6_1	126	COUPTF1	13	0.103175	Triple-i	rosette	9
COUPTF1_PAX6	SBNX_COUPTF1_PAX6_1	142	COUPTF1	58	0.408451	Triple-i	rosette	10
COUPTF1_PAX6	SBNX_COUPTF1_PAX6_1	121	COUPTF1	27	0.22314	Triple-i	rosette	11
COUPTF1_PAX6	SBNX_COUPTF1_PAX6_1	1027	COUPTF1	500	0.486855	Triple-i	rosette	12
COUPTF1_PAX6	SBNX_COUPTF1_PAX6_1	240	COUPTF1	74	0.308333	Triple-i	rosette	13
COUPTF1_PAX6	SBNX_COUPTF1_PAX6_1	971	COUPTF1	414	0.426365	Triple-i	rosette	14
COUPTF1_PAX6	SBNX_COUPTF1_PAX6_1	230	COUPTF1	136	0.591304	Triple-i	rosette	15
COUPTF1_PAX6	SBNX_COUPTF1_PAX6_1	964	COUPTF1	412	0.427386	Triple-i	rosette	16
COUPTF1_PAX6	SBNX_COUPTF1_PAX6_1	627	COUPTF1	203	0.323764	Triple-i	rosette	17
COUPTF1_PAX6	SBNX_COUPTF1_PAX6_1	748	COUPTF1	200	0.26738	Triple-i	rosette	18
COUPTF1_PAX6	SBNX_COUPTF1_PAX6_1	799	PAX6+COUPTF1	413	0.516896	Triple-i	rosette	1
COUPTF1_PAX6	SBNX_COUPTF1_PAX6_1	303	PAX6+COUPTF1	80	0.264026	Triple-i	rosette	2
COUPTF1_PAX6	SBNX_COUPTF1_PAX6_1	96	PAX6+COUPTF1	39	0.40625	Triple-i	rosette	3
COUPTF1_PAX6	SBNX_COUPTF1_PAX6_1	174	PAX6+COUPTF1	147	0.844828	Triple-i	rosette	4
COUPTF1_PAX6	SBNX_COUPTF1_PAX6_1	521	PAX6+COUPTF1	380	0.729367	Triple-i	rosette	5
COUPTF1_PAX6	SBNX_COUPTF1_PAX6_1	212	PAX6+COUPTF1	17	0.0801887	Triple-i	rosette	6
COUPTF1_PAX6	SBNX_COUPTF1_PAX6_1	1577	PAX6+COUPTF1	818	0.518706	Triple-i	rosette	7
COUPTF1_PAX6	SBNX_COUPTF1_PAX6_1	675	PAX6+COUPTF1	178	0.263704	Triple-i	rosette	8
COUPTF1_PAX6	SBNX_COUPTF1_PAX6_1	126	PAX6+COUPTF1	9	0.0714286	Triple-i	rosette	9
COUPTF1_PAX6	SBNX_COUPTF1_PAX6_1	142	PAX6+COUPTF1	57	0.401408	Triple-i	rosette	10
COUPTF1_PAX6	SBNX_COUPTF1_PAX6_1	121	PAX6+COUPTF1	23	0.190083	Triple-i	rosette	11
COUPTF1_PAX6	SBNX_COUPTF1_PAX6_1	1027	PAX6+COUPTF1	433	0.421616	Triple-i	rosette	12
COUPTF1_PAX6	SBNX_COUPTF1_PAX6_1	240	PAX6+COUPTF1	37	0.154167	Triple-i	rosette	13
COUPTF1_PAX6	SBNX_COUPTF1_PAX6_1	971	PAX6+COUPTF1	328	0.337796	Triple-i	rosette	14
COUPTF1_PAX6	SBNX_COUPTF1_PAX6_1	230	PAX6+COUPTF1	85	0.369565	Triple-i	rosette	15
COUPTF1_PAX6	SBNX_COUPTF1_PAX6_1	964	PAX6+COUPTF1	402	0.417012	Triple-i	rosette	16
COUPTF1_PAX6	SBNX_COUPTF1_PAX6_1	627	PAX6+COUPTF1	200	0.318979	Triple-i	rosette	17
COUPTF1_PAX6	SBNX_COUPTF1_PAX6_1	748	PAX6+COUPTF1	194	0.259358	Triple-i	rosette	18
COUPTF1_PAX6	SBNX_COUPTF1_PAX6_2	236	PAX6	4	0.0169492	Triple-i	rosette	1
COUPTF1_PAX6	SBNX_COUPTF1_PAX6_2	257	PAX6	1	0.00389105	Triple-i	rosette	2
COUPTF1_PAX6	SBNX_COUPTF1_PAX6_2	94	PAX6	18	0.191489	Triple-i	rosette	3
COUPTF1_PAX6	SBNX_COUPTF1_PAX6_2	194	PAX6	155	0.798969	Triple-i	rosette	4
COUPTF1_PAX6	SBNX_COUPTF1_PAX6_2	571	PAX6	90	0.157618	Triple-i	rosette	5
COUPTF1_PAX6	SBNX_COUPTF1_PAX6_2	178	PAX6	49	0.275281	Triple-i	rosette	6
COUPTF1_PAX6	SBNX_COUPTF1_PAX6_2	285	PAX6	101	0.354386	Triple-i	rosette	7
COUPTF1_PAX6	SBNX_COUPTF1_PAX6_2	301	PAX6	273	0.906977	Triple-i	rosette	8
COUPTF1_PAX6	SBNX_COUPTF1_PAX6_2	236	COUPTF1	4	0.0169492	Triple-i	rosette	1
COUPTF1_PAX6	SBNX_COUPTF1_PAX6_2	257	COUPTF1	16	0.0622568	Triple-i	rosette	2
COUPTF1_PAX6	SBNX_COUPTF1_PAX6_2	94	COUPTF1	36	0.382979	Triple-i	rosette	3
COUPTF1_PAX6	SBNX_COUPTF1_PAX6_2	194	COUPTF1	129	0.664948	Triple-i	rosette	4
COUPTF1_PAX6	SBNX_COUPTF1_PAX6_2	571	COUPTF1	95	0.166375	Triple-i	rosette	5
COUPTF1_PAX6	SBNX_COUPTF1_PAX6_2	178	COUPTF1	21	0.117978	Triple-i	rosette	6
COUPTF1_PAX6	SBNX_COUPTF1_PAX6_2	285	COUPTF1	17	0.0596491	Triple-i	rosette	7
COUPTF1_PAX6	SBNX_COUPTF1_PAX6_2	301	COUPTF1	184	0.611296	Triple-i	rosette	8
COUPTF1_PAX6	SBNX_COUPTF1_PAX6_2	236	PAX6+COUPTF1	1	0.00423729	Triple-i	rosette	1
COUPTF1_PAX6	SBNX_COUPTF1_PAX6_2	257	PAX6+COUPTF1	1	0.00389105	Triple-i	rosette	2
COUPTF1_PAX6	SBNX_COUPTF1_PAX6_2	94	PAX6+COUPTF1	16	0.170213	Triple-i	rosette	3
COUPTF1_PAX6	SBNX_COUPTF1_PAX6_2	194	PAX6+COUPTF1	125	0.64433	Triple-i	rosette	4
COUPTF1_PAX6	SBNX_COUPTF1_PAX6_2	571	PAX6+COUPTF1	39	0.0683012	Triple-i	rosette	5
COUPTF1_PAX6	SBNX_COUPTF1_PAX6_2	178	PAX6+COUPTF1	14	0.0786517	Triple-i	rosette	6
COUPTF1_PAX6	SBNX_COUPTF1_PAX6_2	285	PAX6+COUPTF1	12	0.0421053	Triple-i	rosette	7
COUPTF1_PAX6	SBNX_COUPTF1_PAX6_2	301	PAX6+COUPTF1	182	0.604651	Triple-i	rosette	8
COUPTF1_PAX6	SBN_COUPTF1_PAX6_2	422	PAX6	81	0.191943	Dual SMAD-i	rosette	1
COUPTF1_PAX6	SBN_COUPTF1_PAX6_2	564	PAX6	110	0.195035	Dual SMAD-i	rosette	2
COUPTF1_PAX6	SBN_COUPTF1_PAX6_2	316	PAX6	52	0.164557	Dual SMAD-i	rosette	3
COUPTF1_PAX6	SBN_COUPTF1_PAX6_2	366	PAX6	76	0.20765	Dual SMAD-i	rosette	4
COUPTF1_PAX6	SBN_COUPTF1_PAX6_2	439	PAX6	180	0.410023	Dual SMAD-i	rosette	5
COUPTF1_PAX6	SBN_COUPTF1_PAX6_2	152	PAX6	4	0.0263158	Dual SMAD-i	rosette	6
COUPTF1_PAX6	SBN_COUPTF1_PAX6_2	599	PAX6	91	0.15192	Dual SMAD-i	rosette	7
COUPTF1_PAX6	SBN_COUPTF1_PAX6_2	204	PAX6	185	0.906863	Dual SMAD-i	rosette	8
COUPTF1_PAX6	SBN_COUPTF1_PAX6_2	215	PAX6	202	0.939535	Dual SMAD-i	rosette	9
COUPTF1_PAX6	SBN_COUPTF1_PAX6_2	349	PAX6	322	0.922636	Dual SMAD-i	rosette	10
COUPTF1_PAX6	SBN_COUPTF1_PAX6_2	276	PAX6	236	0.855072	Dual SMAD-i	rosette	11
COUPTF1_PAX6	SBN_COUPTF1_PAX6_2	422	COUPTF1	317	0.751185	Dual SMAD-i	rosette	1
COUPTF1_PAX6	SBN_COUPTF1_PAX6_2	564	COUPTF1	374	0.663121	Dual SMAD-i	rosette	2
COUPTF1_PAX6	SBN_COUPTF1_PAX6_2	316	COUPTF1	170	0.537975	Dual SMAD-i	rosette	3
COUPTF1_PAX6	SBN_COUPTF1_PAX6_2	366	COUPTF1	261	0.713115	Dual SMAD-i	rosette	4
COUPTF1_PAX6	SBN_COUPTF1_PAX6_2	439	COUPTF1	387	0.881549	Dual SMAD-i	rosette	5
COUPTF1_PAX6	SBN_COUPTF1_PAX6_2	152	COUPTF1	113	0.743421	Dual SMAD-i	rosette	6
COUPTF1_PAX6	SBN_COUPTF1_PAX6_2	599	COUPTF1	371	0.619366	Dual SMAD-i	rosette	7
COUPTF1_PAX6	SBN_COUPTF1_PAX6_2	204	COUPTF1	157	0.769608	Dual SMAD-i	rosette	8
COUPTF1_PAX6	SBN_COUPTF1_PAX6_2	215	COUPTF1	149	0.693023	Dual SMAD-i	rosette	9
COUPTF1_PAX6	SBN_COUPTF1_PAX6_2	349	COUPTF1	253	0.724928	Dual SMAD-i	rosette	10
COUPTF1_PAX6	SBN_COUPTF1_PAX6_2	276	COUPTF1	210	0.76087	Dual SMAD-i	rosette	11
COUPTF1_PAX6	SBN_COUPTF1_PAX6_2	422	PAX6+COUPTF1	73	0.172986	Dual SMAD-i	rosette	1
COUPTF1_PAX6	SBN_COUPTF1_PAX6_2	564	PAX6+COUPTF1	102	0.180851	Dual SMAD-i	rosette	2
COUPTF1_PAX6	SBN_COUPTF1_PAX6_2	316	PAX6+COUPTF1	52	0.164557	Dual SMAD-i	rosette	3
COUPTF1_PAX6	SBN_COUPTF1_PAX6_2	366	PAX6+COUPTF1	70	0.191257	Dual SMAD-i	rosette	4
COUPTF1_PAX6	SBN_COUPTF1_PAX6_2	439	PAX6+COUPTF1	171	0.389522	Dual SMAD-i	rosette	5
COUPTF1_PAX6	SBN_COUPTF1_PAX6_2	152	PAX6+COUPTF1	2	0.0131579	Dual SMAD-i	rosette	6
COUPTF1_PAX6	SBN_COUPTF1_PAX6_2	599	PAX6+COUPTF1	90	0.15025	Dual SMAD-i	rosette	7
COUPTF1_PAX6	SBN_COUPTF1_PAX6_2	204	PAX6+COUPTF1	153	0.75	Dual SMAD-i	rosette	8
COUPTF1_PAX6	SBN_COUPTF1_PAX6_2	215	PAX6+COUPTF1	148	0.688372	Dual SMAD-i	rosette	9
COUPTF1_PAX6	SBN_COUPTF1_PAX6_2	349	PAX6+COUPTF1	250	0.716332	Dual SMAD-i	rosette	10
COUPTF1_PAX6	SBN_COUPTF1_PAX6_2	276	PAX6+COUPTF1	206	0.746377	Dual SMAD-i	rosette	11
COUPTF1_PAX6	SBN_COUPTF1_PAX6_3	946	PAX6	586	0.61945	Dual SMAD-i	rosette	1
COUPTF1_PAX6	SBN_COUPTF1_PAX6_3	694	PAX6	623	0.897695	Dual SMAD-i	rosette	2
COUPTF1_PAX6	SBN_COUPTF1_PAX6_3	599	PAX6	164	0.27379	Dual SMAD-i	rosette	3
COUPTF1_PAX6	SBN_COUPTF1_PAX6_3	821	PAX6	576	0.701583	Dual SMAD-i	rosette	4
COUPTF1_PAX6	SBN_COUPTF1_PAX6_3	234	PAX6	133	0.568376	Dual SMAD-i	rosette	5
COUPTF1_PAX6	SBN_COUPTF1_PAX6_3	106	PAX6	85	0.801887	Dual SMAD-i	rosette	6
COUPTF1_PAX6	SBN_COUPTF1_PAX6_3	433	PAX6	149	0.344111	Dual SMAD-i	rosette	7
COUPTF1_PAX6	SBN_COUPTF1_PAX6_3	272	PAX6	88	0.323529	Dual SMAD-i	rosette	8
COUPTF1_PAX6	SBN_COUPTF1_PAX6_3	327	PAX6	94	0.287462	Dual SMAD-i	rosette	9
COUPTF1_PAX6	SBN_COUPTF1_PAX6_3	318	PAX6	217	0.68239	Dual SMAD-i	rosette	10
COUPTF1_PAX6	SBN_COUPTF1_PAX6_3	244	PAX6	213	0.872951	Dual SMAD-i	rosette	11
COUPTF1_PAX6	SBN_COUPTF1_PAX6_3	170	PAX6	116	0.682353	Dual SMAD-i	rosette	12
COUPTF1_PAX6	SBN_COUPTF1_PAX6_3	104	PAX6	25	0.240385	Dual SMAD-i	rosette	13
COUPTF1_PAX6	SBN_COUPTF1_PAX6_3	336	PAX6	54	0.160714	Dual SMAD-i	rosette	14
COUPTF1_PAX6	SBN_COUPTF1_PAX6_3	161	PAX6	52	0.322981	Dual SMAD-i	rosette	15
COUPTF1_PAX6	SBN_COUPTF1_PAX6_3	115	PAX6	58	0.504348	Dual SMAD-i	rosette	16
COUPTF1_PAX6	SBN_COUPTF1_PAX6_3	156	PAX6	105	0.673077	Dual SMAD-i	rosette	17
COUPTF1_PAX6	SBN_COUPTF1_PAX6_3	173	PAX6	109	0.630058	Dual SMAD-i	rosette	18
COUPTF1_PAX6	SBN_COUPTF1_PAX6_3	113	PAX6	23	0.20354	Dual SMAD-i	rosette	19
COUPTF1_PAX6	SBN_COUPTF1_PAX6_3	541	PAX6	165	0.304991	Dual SMAD-i	rosette	20
COUPTF1_PAX6	SBN_COUPTF1_PAX6_3	234	PAX6	72	0.307692	Dual SMAD-i	rosette	21
COUPTF1_PAX6	SBN_COUPTF1_PAX6_3	545	PAX6	225	0.412844	Dual SMAD-i	rosette	22
COUPTF1_PAX6	SBN_COUPTF1_PAX6_3	946	COUPTF1	845	0.893235	Dual SMAD-i	rosette	1
COUPTF1_PAX6	SBN_COUPTF1_PAX6_3	694	COUPTF1	655	0.943804	Dual SMAD-i	rosette	2
COUPTF1_PAX6	SBN_COUPTF1_PAX6_3	599	COUPTF1	553	0.923205	Dual SMAD-i	rosette	3
COUPTF1_PAX6	SBN_COUPTF1_PAX6_3	821	COUPTF1	533	0.649208	Dual SMAD-i	rosette	4
COUPTF1_PAX6	SBN_COUPTF1_PAX6_3	234	COUPTF1	25	0.106838	Dual SMAD-i	rosette	5
COUPTF1_PAX6	SBN_COUPTF1_PAX6_3	106	COUPTF1	93	0.877358	Dual SMAD-i	rosette	6
COUPTF1_PAX6	SBN_COUPTF1_PAX6_3	433	COUPTF1	245	0.56582	Dual SMAD-i	rosette	7
COUPTF1_PAX6	SBN_COUPTF1_PAX6_3	272	COUPTF1	158	0.580882	Dual SMAD-i	rosette	8
COUPTF1_PAX6	SBN_COUPTF1_PAX6_3	327	COUPTF1	149	0.455657	Dual SMAD-i	rosette	9
COUPTF1_PAX6	SBN_COUPTF1_PAX6_3	318	COUPTF1	136	0.427673	Dual SMAD-i	rosette	10
COUPTF1_PAX6	SBN_COUPTF1_PAX6_3	244	COUPTF1	235	0.963115	Dual SMAD-i	rosette	11
COUPTF1_PAX6	SBN_COUPTF1_PAX6_3	170	COUPTF1	155	0.911765	Dual SMAD-i	rosette	12
COUPTF1_PAX6	SBN_COUPTF1_PAX6_3	104	COUPTF1	74	0.711538	Dual SMAD-i	rosette	13
COUPTF1_PAX6	SBN_COUPTF1_PAX6_3	336	COUPTF1	224	0.666667	Dual SMAD-i	rosette	14
COUPTF1_PAX6	SBN_COUPTF1_PAX6_3	161	COUPTF1	136	0.84472	Dual SMAD-i	rosette	15
COUPTF1_PAX6	SBN_COUPTF1_PAX6_3	115	COUPTF1	92	0.8	Dual SMAD-i	rosette	16
COUPTF1_PAX6	SBN_COUPTF1_PAX6_3	156	COUPTF1	128	0.820513	Dual SMAD-i	rosette	17
COUPTF1_PAX6	SBN_COUPTF1_PAX6_3	173	COUPTF1	147	0.849711	Dual SMAD-i	rosette	18
COUPTF1_PAX6	SBN_COUPTF1_PAX6_3	113	COUPTF1	85	0.752212	Dual SMAD-i	rosette	19
COUPTF1_PAX6	SBN_COUPTF1_PAX6_3	541	COUPTF1	348	0.643253	Dual SMAD-i	rosette	20
COUPTF1_PAX6	SBN_COUPTF1_PAX6_3	234	COUPTF1	160	0.683761	Dual SMAD-i	rosette	21
COUPTF1_PAX6	SBN_COUPTF1_PAX6_3	545	COUPTF1	421	0.772477	Dual SMAD-i	rosette	22
COUPTF1_PAX6	SBN_COUPTF1_PAX6_3	946	PAX6+COUPTF1	581	0.614165	Dual SMAD-i	rosette	1
COUPTF1_PAX6	SBN_COUPTF1_PAX6_3	694	PAX6+COUPTF1	610	0.878963	Dual SMAD-i	rosette	2
COUPTF1_PAX6	SBN_COUPTF1_PAX6_3	599	PAX6+COUPTF1	158	0.263773	Dual SMAD-i	rosette	3
COUPTF1_PAX6	SBN_COUPTF1_PAX6_3	821	PAX6+COUPTF1	496	0.604141	Dual SMAD-i	rosette	4
COUPTF1_PAX6	SBN_COUPTF1_PAX6_3	234	PAX6+COUPTF1	14	0.0598291	Dual SMAD-i	rosette	5
COUPTF1_PAX6	SBN_COUPTF1_PAX6_3	106	PAX6+COUPTF1	82	0.773585	Dual SMAD-i	rosette	6
COUPTF1_PAX6	SBN_COUPTF1_PAX6_3	433	PAX6+COUPTF1	140	0.323326	Dual SMAD-i	rosette	7
COUPTF1_PAX6	SBN_COUPTF1_PAX6_3	272	PAX6+COUPTF1	72	0.264706	Dual SMAD-i	rosette	8
COUPTF1_PAX6	SBN_COUPTF1_PAX6_3	327	PAX6+COUPTF1	77	0.235474	Dual SMAD-i	rosette	9
COUPTF1_PAX6	SBN_COUPTF1_PAX6_3	318	PAX6+COUPTF1	116	0.36478	Dual SMAD-i	rosette	10
COUPTF1_PAX6	SBN_COUPTF1_PAX6_3	244	PAX6+COUPTF1	211	0.864754	Dual SMAD-i	rosette	11
COUPTF1_PAX6	SBN_COUPTF1_PAX6_3	170	PAX6+COUPTF1	114	0.670588	Dual SMAD-i	rosette	12
COUPTF1_PAX6	SBN_COUPTF1_PAX6_3	104	PAX6+COUPTF1	22	0.211538	Dual SMAD-i	rosette	13
COUPTF1_PAX6	SBN_COUPTF1_PAX6_3	336	PAX6+COUPTF1	47	0.139881	Dual SMAD-i	rosette	14
COUPTF1_PAX6	SBN_COUPTF1_PAX6_3	161	PAX6+COUPTF1	48	0.298137	Dual SMAD-i	rosette	15
COUPTF1_PAX6	SBN_COUPTF1_PAX6_3	115	PAX6+COUPTF1	55	0.478261	Dual SMAD-i	rosette	16
COUPTF1_PAX6	SBN_COUPTF1_PAX6_3	156	PAX6+COUPTF1	103	0.660256	Dual SMAD-i	rosette	17
COUPTF1_PAX6	SBN_COUPTF1_PAX6_3	173	PAX6+COUPTF1	109	0.630058	Dual SMAD-i	rosette	18
COUPTF1_PAX6	SBN_COUPTF1_PAX6_3	113	PAX6+COUPTF1	22	0.19469	Dual SMAD-i	rosette	19
COUPTF1_PAX6	SBN_COUPTF1_PAX6_3	541	PAX6+COUPTF1	159	0.2939	Dual SMAD-i	rosette	20
COUPTF1_PAX6	SBN_COUPTF1_PAX6_3	234	PAX6+COUPTF1	68	0.290598	Dual SMAD-i	rosette	21
COUPTF1_PAX6	SBN_COUPTF1_PAX6_3	545	PAX6+COUPTF1	220	0.40367	Dual SMAD-i	rosette	22
COUPTF1_PAX6	SBNX_COUPTF1_PAX6_3	768	PAX6	493	0.641927	Triple-i	rosette	1
COUPTF1_PAX6	SBNX_COUPTF1_PAX6_3	1126	PAX6	647	0.5746	Triple-i	rosette	2
COUPTF1_PAX6	SBNX_COUPTF1_PAX6_3	464	PAX6	198	0.426724	Triple-i	rosette	3
COUPTF1_PAX6	SBNX_COUPTF1_PAX6_3	821	PAX6	481	0.585871	Triple-i	rosette	4
COUPTF1_PAX6	SBNX_COUPTF1_PAX6_3	106	PAX6	72	0.679245	Triple-i	rosette	5
COUPTF1_PAX6	SBNX_COUPTF1_PAX6_3	98	PAX6	49	0.5	Triple-i	rosette	6
COUPTF1_PAX6	SBNX_COUPTF1_PAX6_3	600	PAX6	338	0.563333	Triple-i	rosette	7
COUPTF1_PAX6	SBNX_COUPTF1_PAX6_3	961	PAX6	490	0.509886	Triple-i	rosette	8
COUPTF1_PAX6	SBNX_COUPTF1_PAX6_3	921	PAX6	413	0.448426	Triple-i	rosette	9
COUPTF1_PAX6	SBNX_COUPTF1_PAX6_3	287	PAX6	32	0.111498	Triple-i	rosette	10
COUPTF1_PAX6	SBNX_COUPTF1_PAX6_3	768	COUPTF1	101	0.13151	Triple-i	rosette	1
COUPTF1_PAX6	SBNX_COUPTF1_PAX6_3	1126	COUPTF1	58	0.0515098	Triple-i	rosette	2
COUPTF1_PAX6	SBNX_COUPTF1_PAX6_3	464	COUPTF1	91	0.196121	Triple-i	rosette	3
COUPTF1_PAX6	SBNX_COUPTF1_PAX6_3	821	COUPTF1	398	0.484775	Triple-i	rosette	4
COUPTF1_PAX6	SBNX_COUPTF1_PAX6_3	106	COUPTF1	7	0.0660377	Triple-i	rosette	5
COUPTF1_PAX6	SBNX_COUPTF1_PAX6_3	98	COUPTF1	29	0.295918	Triple-i	rosette	6
COUPTF1_PAX6	SBNX_COUPTF1_PAX6_3	600	COUPTF1	229	0.381667	Triple-i	rosette	7
COUPTF1_PAX6	SBNX_COUPTF1_PAX6_3	961	COUPTF1	226	0.235172	Triple-i	rosette	8
COUPTF1_PAX6	SBNX_COUPTF1_PAX6_3	921	COUPTF1	430	0.466884	Triple-i	rosette	9
COUPTF1_PAX6	SBNX_COUPTF1_PAX6_3	287	COUPTF1	66	0.229965	Triple-i	rosette	10
COUPTF1_PAX6	SBNX_COUPTF1_PAX6_3	768	PAX6+COUPTF1	92	0.119792	Triple-i	rosette	1
COUPTF1_PAX6	SBNX_COUPTF1_PAX6_3	1126	PAX6+COUPTF1	53	0.0470693	Triple-i	rosette	2
COUPTF1_PAX6	SBNX_COUPTF1_PAX6_3	464	PAX6+COUPTF1	88	0.189655	Triple-i	rosette	3
COUPTF1_PAX6	SBNX_COUPTF1_PAX6_3	821	PAX6+COUPTF1	366	0.445798	Triple-i	rosette	4
COUPTF1_PAX6	SBNX_COUPTF1_PAX6_3	106	PAX6+COUPTF1	7	0.0660377	Triple-i	rosette	5
COUPTF1_PAX6	SBNX_COUPTF1_PAX6_3	98	PAX6+COUPTF1	28	0.285714	Triple-i	rosette	6
COUPTF1_PAX6	SBNX_COUPTF1_PAX6_3	600	PAX6+COUPTF1	177	0.295	Triple-i	rosette	7
COUPTF1_PAX6	SBNX_COUPTF1_PAX6_3	961	PAX6+COUPTF1	186	0.193548	Triple-i	rosette	8
COUPTF1_PAX6	SBNX_COUPTF1_PAX6_3	921	PAX6+COUPTF1	351	0.381107	Triple-i	rosette	9
COUPTF1_PAX6	SBNX_COUPTF1_PAX6_3	287	PAX6+COUPTF1	16	0.0557491	Triple-i	rosette	10
OLIG3_TCF7L2	SBNX_OLIG3_TCF7L2_1	646	OLIG3	10	0.0154799	Triple-i	rosette	1
OLIG3_TCF7L2	SBNX_OLIG3_TCF7L2_1	892	OLIG3	13	0.014574	Triple-i	rosette	2
OLIG3_TCF7L2	SBNX_OLIG3_TCF7L2_1	666	OLIG3	2	0.003003	Triple-i	rosette	3
OLIG3_TCF7L2	SBNX_OLIG3_TCF7L2_1	618	OLIG3	5	0.00809061	Triple-i	rosette	4
OLIG3_TCF7L2	SBNX_OLIG3_TCF7L2_1	184	OLIG3	3	0.0163043	Triple-i	rosette	5
OLIG3_TCF7L2	SBNX_OLIG3_TCF7L2_1	94	OLIG3	1	0.0106383	Triple-i	rosette	6
OLIG3_TCF7L2	SBNX_OLIG3_TCF7L2_1	388	OLIG3	1	0.00257732	Triple-i	rosette	7
OLIG3_TCF7L2	SBNX_OLIG3_TCF7L2_1	646	TCF7L2	212	0.328173	Triple-i	rosette	1
OLIG3_TCF7L2	SBNX_OLIG3_TCF7L2_1	892	TCF7L2	65	0.07287	Triple-i	rosette	2
OLIG3_TCF7L2	SBNX_OLIG3_TCF7L2_1	666	TCF7L2	6	0.00900901	Triple-i	rosette	3
OLIG3_TCF7L2	SBNX_OLIG3_TCF7L2_1	618	TCF7L2	5	0.00809061	Triple-i	rosette	4
OLIG3_TCF7L2	SBNX_OLIG3_TCF7L2_1	184	TCF7L2	4	0.0217391	Triple-i	rosette	5
OLIG3_TCF7L2	SBNX_OLIG3_TCF7L2_1	94	TCF7L2	2	0.0212766	Triple-i	rosette	6
OLIG3_TCF7L2	SBNX_OLIG3_TCF7L2_1	388	TCF7L2	5	0.0128866	Triple-i	rosette	7
OLIG3_TCF7L2	SBNX_OLIG3_TCF7L2_1	646	OLIG3+TCF7L2	1	0.00154799	Triple-i	rosette	1
OLIG3_TCF7L2	SBNX_OLIG3_TCF7L2_1	892	OLIG3+TCF7L2	2	0.00224215	Triple-i	rosette	2
OLIG3_TCF7L2	SBNX_OLIG3_TCF7L2_1	666	OLIG3+TCF7L2	0	0	Triple-i	rosette	3
OLIG3_TCF7L2	SBNX_OLIG3_TCF7L2_1	618	OLIG3+TCF7L2	0	0	Triple-i	rosette	4
OLIG3_TCF7L2	SBNX_OLIG3_TCF7L2_1	184	OLIG3+TCF7L2	0	0	Triple-i	rosette	5
OLIG3_TCF7L2	SBNX_OLIG3_TCF7L2_1	94	OLIG3+TCF7L2	0	0	Triple-i	rosette	6
OLIG3_TCF7L2	SBNX_OLIG3_TCF7L2_1	388	OLIG3+TCF7L2	0	0	Triple-i	rosette	7
OLIG3_TCF7L2	NT_OLIG3_TCF7L2_1	147	OLIG3	1	0.00680272	Inhibitor-free	rosette	1
OLIG3_TCF7L2	NT_OLIG3_TCF7L2_1	371	OLIG3	99	0.266846	Inhibitor-free	rosette	2
OLIG3_TCF7L2	NT_OLIG3_TCF7L2_1	1100	OLIG3	526	0.478182	Inhibitor-free	rosette	3
OLIG3_TCF7L2	NT_OLIG3_TCF7L2_1	71	OLIG3	0	0	Inhibitor-free	rosette	4
OLIG3_TCF7L2	NT_OLIG3_TCF7L2_1	230	OLIG3	130	0.565217	Inhibitor-free	rosette	5
OLIG3_TCF7L2	NT_OLIG3_TCF7L2_1	413	OLIG3	355	0.859564	Inhibitor-free	rosette	6
OLIG3_TCF7L2	NT_OLIG3_TCF7L2_1	59	OLIG3	0	0	Inhibitor-free	rosette	7
OLIG3_TCF7L2	NT_OLIG3_TCF7L2_1	147	TCF7L2	0	0	Inhibitor-free	rosette	1
OLIG3_TCF7L2	NT_OLIG3_TCF7L2_1	371	TCF7L2	0	0	Inhibitor-free	rosette	2
OLIG3_TCF7L2	NT_OLIG3_TCF7L2_1	1100	TCF7L2	2	0.00181818	Inhibitor-free	rosette	3
OLIG3_TCF7L2	NT_OLIG3_TCF7L2_1	71	TCF7L2	0	0	Inhibitor-free	rosette	4
OLIG3_TCF7L2	NT_OLIG3_TCF7L2_1	230	TCF7L2	0	0	Inhibitor-free	rosette	5
OLIG3_TCF7L2	NT_OLIG3_TCF7L2_1	413	TCF7L2	0	0	Inhibitor-free	rosette	6
OLIG3_TCF7L2	NT_OLIG3_TCF7L2_1	59	TCF7L2	0	0	Inhibitor-free	rosette	7
OLIG3_TCF7L2	NT_OLIG3_TCF7L2_1	147	OLIG3+TCF7L2	0	0	Inhibitor-free	rosette	1
OLIG3_TCF7L2	NT_OLIG3_TCF7L2_1	371	OLIG3+TCF7L2	0	0	Inhibitor-free	rosette	2
OLIG3_TCF7L2	NT_OLIG3_TCF7L2_1	1100	OLIG3+TCF7L2	0	0	Inhibitor-free	rosette	3
OLIG3_TCF7L2	NT_OLIG3_TCF7L2_1	71	OLIG3+TCF7L2	0	0	Inhibitor-free	rosette	4
OLIG3_TCF7L2	NT_OLIG3_TCF7L2_1	230	OLIG3+TCF7L2	0	0	Inhibitor-free	rosette	5
OLIG3_TCF7L2	NT_OLIG3_TCF7L2_1	413	OLIG3+TCF7L2	0	0	Inhibitor-free	rosette	6
OLIG3_TCF7L2	NT_OLIG3_TCF7L2_1	59	OLIG3+TCF7L2	0	0	Inhibitor-free	rosette	7
OLIG3_TCF7L2	SBN_OLIG3_TCF7L2_1	373	OLIG3	22	0.0589812	Dual SMAD-i	rosette	1
OLIG3_TCF7L2	SBN_OLIG3_TCF7L2_1	404	OLIG3	34	0.0841584	Dual SMAD-i	rosette	2
OLIG3_TCF7L2	SBN_OLIG3_TCF7L2_1	196	OLIG3	5	0.0255102	Dual SMAD-i	rosette	3
OLIG3_TCF7L2	SBN_OLIG3_TCF7L2_1	557	OLIG3	22	0.0394973	Dual SMAD-i	rosette	4
OLIG3_TCF7L2	SBN_OLIG3_TCF7L2_1	480	OLIG3	23	0.0479167	Dual SMAD-i	rosette	5
OLIG3_TCF7L2	SBN_OLIG3_TCF7L2_1	76	OLIG3	15	0.197368	Dual SMAD-i	rosette	6
OLIG3_TCF7L2	SBN_OLIG3_TCF7L2_1	106	OLIG3	26	0.245283	Dual SMAD-i	rosette	7
OLIG3_TCF7L2	SBN_OLIG3_TCF7L2_1	221	OLIG3	160	0.723982	Dual SMAD-i	rosette	8
OLIG3_TCF7L2	SBN_OLIG3_TCF7L2_1	156	OLIG3	78	0.5	Dual SMAD-i	rosette	9
OLIG3_TCF7L2	SBN_OLIG3_TCF7L2_1	139	OLIG3	101	0.726619	Dual SMAD-i	rosette	10
OLIG3_TCF7L2	SBN_OLIG3_TCF7L2_1	90	OLIG3	81	0.9	Dual SMAD-i	rosette	11
OLIG3_TCF7L2	SBN_OLIG3_TCF7L2_1	373	TCF7L2	102	0.273458	Dual SMAD-i	rosette	1
OLIG3_TCF7L2	SBN_OLIG3_TCF7L2_1	404	TCF7L2	287	0.710396	Dual SMAD-i	rosette	2
OLIG3_TCF7L2	SBN_OLIG3_TCF7L2_1	196	TCF7L2	111	0.566327	Dual SMAD-i	rosette	3
OLIG3_TCF7L2	SBN_OLIG3_TCF7L2_1	557	TCF7L2	223	0.400359	Dual SMAD-i	rosette	4
OLIG3_TCF7L2	SBN_OLIG3_TCF7L2_1	480	TCF7L2	184	0.383333	Dual SMAD-i	rosette	5
OLIG3_TCF7L2	SBN_OLIG3_TCF7L2_1	76	TCF7L2	17	0.223684	Dual SMAD-i	rosette	6
OLIG3_TCF7L2	SBN_OLIG3_TCF7L2_1	106	TCF7L2	49	0.462264	Dual SMAD-i	rosette	7
OLIG3_TCF7L2	SBN_OLIG3_TCF7L2_1	221	TCF7L2	3	0.0135747	Dual SMAD-i	rosette	8
OLIG3_TCF7L2	SBN_OLIG3_TCF7L2_1	156	TCF7L2	9	0.0576923	Dual SMAD-i	rosette	9
OLIG3_TCF7L2	SBN_OLIG3_TCF7L2_1	139	TCF7L2	0	0	Dual SMAD-i	rosette	10
OLIG3_TCF7L2	SBN_OLIG3_TCF7L2_1	90	TCF7L2	0	0	Dual SMAD-i	rosette	11
OLIG3_TCF7L2	SBN_OLIG3_TCF7L2_1	373	OLIG3+TCF7L2	12	0.0321716	Dual SMAD-i	rosette	1
OLIG3_TCF7L2	SBN_OLIG3_TCF7L2_1	404	OLIG3+TCF7L2	29	0.0717822	Dual SMAD-i	rosette	2
OLIG3_TCF7L2	SBN_OLIG3_TCF7L2_1	196	OLIG3+TCF7L2	3	0.0153061	Dual SMAD-i	rosette	3
OLIG3_TCF7L2	SBN_OLIG3_TCF7L2_1	557	OLIG3+TCF7L2	14	0.0251346	Dual SMAD-i	rosette	4
OLIG3_TCF7L2	SBN_OLIG3_TCF7L2_1	480	OLIG3+TCF7L2	8	0.0166667	Dual SMAD-i	rosette	5
OLIG3_TCF7L2	SBN_OLIG3_TCF7L2_1	76	OLIG3+TCF7L2	9	0.118421	Dual SMAD-i	rosette	6
OLIG3_TCF7L2	SBN_OLIG3_TCF7L2_1	106	OLIG3+TCF7L2	13	0.122642	Dual SMAD-i	rosette	7
OLIG3_TCF7L2	SBN_OLIG3_TCF7L2_1	221	OLIG3+TCF7L2	2	0.00904977	Dual SMAD-i	rosette	8
OLIG3_TCF7L2	SBN_OLIG3_TCF7L2_1	156	OLIG3+TCF7L2	1	0.00641026	Dual SMAD-i	rosette	9
OLIG3_TCF7L2	SBN_OLIG3_TCF7L2_1	139	OLIG3+TCF7L2	0	0	Dual SMAD-i	rosette	10
OLIG3_TCF7L2	SBN_OLIG3_TCF7L2_1	90	OLIG3+TCF7L2	0	0	Dual SMAD-i	rosette	11
MEF2C_SOX2	SBNX_MEF2C_SOX2_1	549	SOX2	328	0.59745	Triple-i	rosette	1
MEF2C_SOX2	SBNX_MEF2C_SOX2_1	336	SOX2	164	0.488095	Triple-i	rosette	2
MEF2C_SOX2	SBNX_MEF2C_SOX2_1	127	SOX2	87	0.685039	Triple-i	rosette	3
MEF2C_SOX2	SBNX_MEF2C_SOX2_1	507	SOX2	388	0.765286	Triple-i	rosette	4
MEF2C_SOX2	SBNX_MEF2C_SOX2_1	257	SOX2	230	0.894942	Triple-i	rosette	5
MEF2C_SOX2	SBNX_MEF2C_SOX2_1	152	SOX2	135	0.888158	Triple-i	rosette	6
MEF2C_SOX2	SBNX_MEF2C_SOX2_1	181	SOX2	118	0.651934	Triple-i	rosette	7
MEF2C_SOX2	SBNX_MEF2C_SOX2_1	398	SOX2	320	0.80402	Triple-i	rosette	8
MEF2C_SOX2	SBNX_MEF2C_SOX2_1	188	SOX2	149	0.792553	Triple-i	rosette	9
MEF2C_SOX2	SBNX_MEF2C_SOX2_1	623	SOX2	489	0.784912	Triple-i	rosette	10
MEF2C_SOX2	SBNX_MEF2C_SOX2_1	459	SOX2	351	0.764706	Triple-i	rosette	11
MEF2C_SOX2	SBNX_MEF2C_SOX2_1	549	MEF2C	307	0.559199	Triple-i	rosette	1
MEF2C_SOX2	SBNX_MEF2C_SOX2_1	336	MEF2C	65	0.193452	Triple-i	rosette	2
MEF2C_SOX2	SBNX_MEF2C_SOX2_1	127	MEF2C	29	0.228346	Triple-i	rosette	3
MEF2C_SOX2	SBNX_MEF2C_SOX2_1	507	MEF2C	239	0.4714	Triple-i	rosette	4
MEF2C_SOX2	SBNX_MEF2C_SOX2_1	257	MEF2C	89	0.346304	Triple-i	rosette	5
MEF2C_SOX2	SBNX_MEF2C_SOX2_1	152	MEF2C	50	0.328947	Triple-i	rosette	6
MEF2C_SOX2	SBNX_MEF2C_SOX2_1	181	MEF2C	10	0.0552486	Triple-i	rosette	7
MEF2C_SOX2	SBNX_MEF2C_SOX2_1	398	MEF2C	53	0.133166	Triple-i	rosette	8
MEF2C_SOX2	SBNX_MEF2C_SOX2_1	188	MEF2C	65	0.345745	Triple-i	rosette	9
MEF2C_SOX2	SBNX_MEF2C_SOX2_1	623	MEF2C	383	0.614767	Triple-i	rosette	10
MEF2C_SOX2	SBNX_MEF2C_SOX2_1	459	MEF2C	260	0.566449	Triple-i	rosette	11
MEF2C_SOX2	SBNX_MEF2C_SOX2_1	549	SOX2+MEF2C	268	0.48816	Triple-i	rosette	1
MEF2C_SOX2	SBNX_MEF2C_SOX2_1	336	SOX2+MEF2C	54	0.160714	Triple-i	rosette	2
MEF2C_SOX2	SBNX_MEF2C_SOX2_1	127	SOX2+MEF2C	29	0.228346	Triple-i	rosette	3
MEF2C_SOX2	SBNX_MEF2C_SOX2_1	507	SOX2+MEF2C	230	0.453649	Triple-i	rosette	4
MEF2C_SOX2	SBNX_MEF2C_SOX2_1	257	SOX2+MEF2C	89	0.346304	Triple-i	rosette	5
MEF2C_SOX2	SBNX_MEF2C_SOX2_1	152	SOX2+MEF2C	49	0.322368	Triple-i	rosette	6
MEF2C_SOX2	SBNX_MEF2C_SOX2_1	181	SOX2+MEF2C	10	0.0552486	Triple-i	rosette	7
MEF2C_SOX2	SBNX_MEF2C_SOX2_1	398	SOX2+MEF2C	52	0.130653	Triple-i	rosette	8
MEF2C_SOX2	SBNX_MEF2C_SOX2_1	188	SOX2+MEF2C	65	0.345745	Triple-i	rosette	9
MEF2C_SOX2	SBNX_MEF2C_SOX2_1	623	SOX2+MEF2C	375	0.601926	Triple-i	rosette	10
MEF2C_SOX2	SBNX_MEF2C_SOX2_1	459	SOX2+MEF2C	253	0.551198	Triple-i	rosette	11
MEF2C_SOX2	SBN_MEF2C_SOX2_1	486	SOX2	386	0.794239	Dual SMAD-i	rosette	1
MEF2C_SOX2	SBN_MEF2C_SOX2_1	448	SOX2	400	0.892857	Dual SMAD-i	rosette	2
MEF2C_SOX2	SBN_MEF2C_SOX2_1	233	SOX2	129	0.553648	Dual SMAD-i	rosette	3
MEF2C_SOX2	SBN_MEF2C_SOX2_1	129	SOX2	112	0.868217	Dual SMAD-i	rosette	4
MEF2C_SOX2	SBN_MEF2C_SOX2_1	320	SOX2	94	0.29375	Dual SMAD-i	rosette	5
MEF2C_SOX2	SBN_MEF2C_SOX2_1	486	MEF2C	111	0.228395	Dual SMAD-i	rosette	1
MEF2C_SOX2	SBN_MEF2C_SOX2_1	448	MEF2C	290	0.647321	Dual SMAD-i	rosette	2
MEF2C_SOX2	SBN_MEF2C_SOX2_1	233	MEF2C	13	0.055794	Dual SMAD-i	rosette	3
MEF2C_SOX2	SBN_MEF2C_SOX2_1	129	MEF2C	2	0.0155039	Dual SMAD-i	rosette	4
MEF2C_SOX2	SBN_MEF2C_SOX2_1	320	MEF2C	1	0.003125	Dual SMAD-i	rosette	5
MEF2C_SOX2	SBN_MEF2C_SOX2_1	486	SOX2+MEF2C	109	0.22428	Dual SMAD-i	rosette	1
MEF2C_SOX2	SBN_MEF2C_SOX2_1	448	SOX2+MEF2C	286	0.638393	Dual SMAD-i	rosette	2
MEF2C_SOX2	SBN_MEF2C_SOX2_1	233	SOX2+MEF2C	12	0.0515021	Dual SMAD-i	rosette	3
MEF2C_SOX2	SBN_MEF2C_SOX2_1	129	SOX2+MEF2C	2	0.0155039	Dual SMAD-i	rosette	4
MEF2C_SOX2	SBN_MEF2C_SOX2_1	320	SOX2+MEF2C	1	0.003125	Dual SMAD-i	rosette	5
MEF2C_SOX2	SBN_MEF2C_SOX2_2	80	SOX2	66	0.825	Dual SMAD-i	rosette	1
MEF2C_SOX2	SBN_MEF2C_SOX2_2	525	SOX2	435	0.828571	Dual SMAD-i	rosette	2
MEF2C_SOX2	SBN_MEF2C_SOX2_2	82	SOX2	68	0.829268	Dual SMAD-i	rosette	3
MEF2C_SOX2	SBN_MEF2C_SOX2_2	284	SOX2	250	0.880282	Dual SMAD-i	rosette	4
MEF2C_SOX2	SBN_MEF2C_SOX2_2	63	SOX2	58	0.920635	Dual SMAD-i	rosette	5
MEF2C_SOX2	SBN_MEF2C_SOX2_2	61	SOX2	56	0.918033	Dual SMAD-i	rosette	6
MEF2C_SOX2	SBN_MEF2C_SOX2_2	146	SOX2	139	0.952055	Dual SMAD-i	rosette	7
MEF2C_SOX2	SBN_MEF2C_SOX2_2	225	SOX2	205	0.911111	Dual SMAD-i	rosette	8
MEF2C_SOX2	SBN_MEF2C_SOX2_2	266	SOX2	234	0.879699	Dual SMAD-i	rosette	9
MEF2C_SOX2	SBN_MEF2C_SOX2_2	71	SOX2	69	0.971831	Dual SMAD-i	rosette	10
MEF2C_SOX2	SBN_MEF2C_SOX2_2	65	SOX2	60	0.923077	Dual SMAD-i	rosette	11
MEF2C_SOX2	SBN_MEF2C_SOX2_2	197	SOX2	182	0.923858	Dual SMAD-i	rosette	12
MEF2C_SOX2	SBN_MEF2C_SOX2_2	160	SOX2	139	0.86875	Dual SMAD-i	rosette	13
MEF2C_SOX2	SBN_MEF2C_SOX2_2	141	SOX2	107	0.758865	Dual SMAD-i	rosette	14
MEF2C_SOX2	SBN_MEF2C_SOX2_2	91	SOX2	79	0.868132	Dual SMAD-i	rosette	15
MEF2C_SOX2	SBN_MEF2C_SOX2_2	107	SOX2	91	0.850467	Dual SMAD-i	rosette	16
MEF2C_SOX2	SBN_MEF2C_SOX2_2	111	SOX2	95	0.855856	Dual SMAD-i	rosette	17
MEF2C_SOX2	SBN_MEF2C_SOX2_2	80	MEF2C	1	0.0125	Dual SMAD-i	rosette	1
MEF2C_SOX2	SBN_MEF2C_SOX2_2	525	MEF2C	238	0.453333	Dual SMAD-i	rosette	2
MEF2C_SOX2	SBN_MEF2C_SOX2_2	82	MEF2C	4	0.0487805	Dual SMAD-i	rosette	3
MEF2C_SOX2	SBN_MEF2C_SOX2_2	284	MEF2C	133	0.46831	Dual SMAD-i	rosette	4
MEF2C_SOX2	SBN_MEF2C_SOX2_2	63	MEF2C	28	0.444444	Dual SMAD-i	rosette	5
MEF2C_SOX2	SBN_MEF2C_SOX2_2	61	MEF2C	33	0.540984	Dual SMAD-i	rosette	6
MEF2C_SOX2	SBN_MEF2C_SOX2_2	146	MEF2C	76	0.520548	Dual SMAD-i	rosette	7
MEF2C_SOX2	SBN_MEF2C_SOX2_2	225	MEF2C	44	0.195556	Dual SMAD-i	rosette	8
MEF2C_SOX2	SBN_MEF2C_SOX2_2	266	MEF2C	47	0.176692	Dual SMAD-i	rosette	9
MEF2C_SOX2	SBN_MEF2C_SOX2_2	71	MEF2C	32	0.450704	Dual SMAD-i	rosette	10
MEF2C_SOX2	SBN_MEF2C_SOX2_2	65	MEF2C	34	0.523077	Dual SMAD-i	rosette	11
MEF2C_SOX2	SBN_MEF2C_SOX2_2	197	MEF2C	86	0.436548	Dual SMAD-i	rosette	12
MEF2C_SOX2	SBN_MEF2C_SOX2_2	160	MEF2C	36	0.225	Dual SMAD-i	rosette	13
MEF2C_SOX2	SBN_MEF2C_SOX2_2	141	MEF2C	3	0.0212766	Dual SMAD-i	rosette	14
MEF2C_SOX2	SBN_MEF2C_SOX2_2	91	MEF2C	4	0.043956	Dual SMAD-i	rosette	15
MEF2C_SOX2	SBN_MEF2C_SOX2_2	107	MEF2C	1	0.00934579	Dual SMAD-i	rosette	16
MEF2C_SOX2	SBN_MEF2C_SOX2_2	111	MEF2C	4	0.036036	Dual SMAD-i	rosette	17
MEF2C_SOX2	SBN_MEF2C_SOX2_2	80	SOX2+MEF2C	1	0.0125	Dual SMAD-i	rosette	1
MEF2C_SOX2	SBN_MEF2C_SOX2_2	525	SOX2+MEF2C	237	0.451429	Dual SMAD-i	rosette	2
MEF2C_SOX2	SBN_MEF2C_SOX2_2	82	SOX2+MEF2C	4	0.0487805	Dual SMAD-i	rosette	3
MEF2C_SOX2	SBN_MEF2C_SOX2_2	284	SOX2+MEF2C	130	0.457746	Dual SMAD-i	rosette	4
MEF2C_SOX2	SBN_MEF2C_SOX2_2	63	SOX2+MEF2C	28	0.444444	Dual SMAD-i	rosette	5
MEF2C_SOX2	SBN_MEF2C_SOX2_2	61	SOX2+MEF2C	33	0.540984	Dual SMAD-i	rosette	6
MEF2C_SOX2	SBN_MEF2C_SOX2_2	146	SOX2+MEF2C	75	0.513699	Dual SMAD-i	rosette	7
MEF2C_SOX2	SBN_MEF2C_SOX2_2	225	SOX2+MEF2C	44	0.195556	Dual SMAD-i	rosette	8
MEF2C_SOX2	SBN_MEF2C_SOX2_2	266	SOX2+MEF2C	45	0.169173	Dual SMAD-i	rosette	9
MEF2C_SOX2	SBN_MEF2C_SOX2_2	71	SOX2+MEF2C	32	0.450704	Dual SMAD-i	rosette	10
MEF2C_SOX2	SBN_MEF2C_SOX2_2	65	SOX2+MEF2C	34	0.523077	Dual SMAD-i	rosette	11
MEF2C_SOX2	SBN_MEF2C_SOX2_2	197	SOX2+MEF2C	85	0.431472	Dual SMAD-i	rosette	12
MEF2C_SOX2	SBN_MEF2C_SOX2_2	160	SOX2+MEF2C	35	0.21875	Dual SMAD-i	rosette	13
MEF2C_SOX2	SBN_MEF2C_SOX2_2	141	SOX2+MEF2C	2	0.0141844	Dual SMAD-i	rosette	14
MEF2C_SOX2	SBN_MEF2C_SOX2_2	91	SOX2+MEF2C	4	0.043956	Dual SMAD-i	rosette	15
MEF2C_SOX2	SBN_MEF2C_SOX2_2	107	SOX2+MEF2C	1	0.00934579	Dual SMAD-i	rosette	16
MEF2C_SOX2	SBN_MEF2C_SOX2_2	111	SOX2+MEF2C	4	0.036036	Dual SMAD-i	rosette	17
MEF2C_SOX2	SBNX_MEF2C_SOX2_2	254	SOX2	216	0.850394	Triple-i	rosette	1
MEF2C_SOX2	SBNX_MEF2C_SOX2_2	251	SOX2	159	0.633466	Triple-i	rosette	2
MEF2C_SOX2	SBNX_MEF2C_SOX2_2	187	SOX2	146	0.780749	Triple-i	rosette	3
MEF2C_SOX2	SBNX_MEF2C_SOX2_2	274	SOX2	205	0.748175	Triple-i	rosette	4
MEF2C_SOX2	SBNX_MEF2C_SOX2_2	105	SOX2	86	0.819048	Triple-i	rosette	5
MEF2C_SOX2	SBNX_MEF2C_SOX2_2	279	SOX2	269	0.964158	Triple-i	rosette	6
MEF2C_SOX2	SBNX_MEF2C_SOX2_2	206	SOX2	204	0.990291	Triple-i	rosette	7
MEF2C_SOX2	SBNX_MEF2C_SOX2_2	110	SOX2	103	0.936364	Triple-i	rosette	8
MEF2C_SOX2	SBNX_MEF2C_SOX2_2	254	MEF2C	141	0.555118	Triple-i	rosette	1
MEF2C_SOX2	SBNX_MEF2C_SOX2_2	251	MEF2C	63	0.250996	Triple-i	rosette	2
MEF2C_SOX2	SBNX_MEF2C_SOX2_2	187	MEF2C	127	0.679144	Triple-i	rosette	3
MEF2C_SOX2	SBNX_MEF2C_SOX2_2	274	MEF2C	178	0.649635	Triple-i	rosette	4
MEF2C_SOX2	SBNX_MEF2C_SOX2_2	105	MEF2C	79	0.752381	Triple-i	rosette	5
MEF2C_SOX2	SBNX_MEF2C_SOX2_2	279	MEF2C	246	0.88172	Triple-i	rosette	6
MEF2C_SOX2	SBNX_MEF2C_SOX2_2	206	MEF2C	180	0.873786	Triple-i	rosette	7
MEF2C_SOX2	SBNX_MEF2C_SOX2_2	110	MEF2C	85	0.772727	Triple-i	rosette	8
MEF2C_SOX2	SBNX_MEF2C_SOX2_2	254	SOX2+MEF2C	140	0.551181	Triple-i	rosette	1
MEF2C_SOX2	SBNX_MEF2C_SOX2_2	251	SOX2+MEF2C	61	0.243028	Triple-i	rosette	2
MEF2C_SOX2	SBNX_MEF2C_SOX2_2	187	SOX2+MEF2C	124	0.663102	Triple-i	rosette	3
MEF2C_SOX2	SBNX_MEF2C_SOX2_2	274	SOX2+MEF2C	144	0.525547	Triple-i	rosette	4
MEF2C_SOX2	SBNX_MEF2C_SOX2_2	105	SOX2+MEF2C	75	0.714286	Triple-i	rosette	5
MEF2C_SOX2	SBNX_MEF2C_SOX2_2	279	SOX2+MEF2C	240	0.860215	Triple-i	rosette	6
MEF2C_SOX2	SBNX_MEF2C_SOX2_2	206	SOX2+MEF2C	180	0.873786	Triple-i	rosette	7
MEF2C_SOX2	SBNX_MEF2C_SOX2_2	110	SOX2+MEF2C	84	0.763636	Triple-i	rosette	8
MEF2C_SOX2	NT_MEF2C_SOX2_1	328	SOX2	299	0.911585	Inhibitor-free	rosette	1
MEF2C_SOX2	NT_MEF2C_SOX2_1	88	SOX2	70	0.795455	Inhibitor-free	rosette	2
MEF2C_SOX2	NT_MEF2C_SOX2_1	98	SOX2	69	0.704082	Inhibitor-free	rosette	3
MEF2C_SOX2	NT_MEF2C_SOX2_1	1210	SOX2	814	0.672727	Inhibitor-free	rosette	4
MEF2C_SOX2	NT_MEF2C_SOX2_1	601	SOX2	396	0.658902	Inhibitor-free	rosette	5
MEF2C_SOX2	NT_MEF2C_SOX2_1	763	SOX2	349	0.457405	Inhibitor-free	rosette	6
MEF2C_SOX2	NT_MEF2C_SOX2_1	626	SOX2	406	0.648562	Inhibitor-free	rosette	7
MEF2C_SOX2	NT_MEF2C_SOX2_1	430	SOX2	96	0.223256	Inhibitor-free	rosette	8
MEF2C_SOX2	NT_MEF2C_SOX2_1	686	SOX2	475	0.69242	Inhibitor-free	rosette	9
MEF2C_SOX2	NT_MEF2C_SOX2_1	328	MEF2C	8	0.0243902	Inhibitor-free	rosette	1
MEF2C_SOX2	NT_MEF2C_SOX2_1	88	MEF2C	5	0.0568182	Inhibitor-free	rosette	2
MEF2C_SOX2	NT_MEF2C_SOX2_1	98	MEF2C	1	0.0102041	Inhibitor-free	rosette	3
MEF2C_SOX2	NT_MEF2C_SOX2_1	1210	MEF2C	46	0.0380165	Inhibitor-free	rosette	4
MEF2C_SOX2	NT_MEF2C_SOX2_1	601	MEF2C	9	0.014975	Inhibitor-free	rosette	5
MEF2C_SOX2	NT_MEF2C_SOX2_1	763	MEF2C	10	0.0131062	Inhibitor-free	rosette	6
MEF2C_SOX2	NT_MEF2C_SOX2_1	626	MEF2C	75	0.119808	Inhibitor-free	rosette	7
MEF2C_SOX2	NT_MEF2C_SOX2_1	430	MEF2C	47	0.109302	Inhibitor-free	rosette	8
MEF2C_SOX2	NT_MEF2C_SOX2_1	686	MEF2C	53	0.0772595	Inhibitor-free	rosette	9
MEF2C_SOX2	NT_MEF2C_SOX2_1	328	SOX2+MEF2C	8	0.0243902	Inhibitor-free	rosette	1
MEF2C_SOX2	NT_MEF2C_SOX2_1	88	SOX2+MEF2C	4	0.0454545	Inhibitor-free	rosette	2
MEF2C_SOX2	NT_MEF2C_SOX2_1	98	SOX2+MEF2C	1	0.0102041	Inhibitor-free	rosette	3
MEF2C_SOX2	NT_MEF2C_SOX2_1	1210	SOX2+MEF2C	39	0.0322314	Inhibitor-free	rosette	4
MEF2C_SOX2	NT_MEF2C_SOX2_1	601	SOX2+MEF2C	4	0.00665557	Inhibitor-free	rosette	5
MEF2C_SOX2	NT_MEF2C_SOX2_1	763	SOX2+MEF2C	7	0.00917431	Inhibitor-free	rosette	6
MEF2C_SOX2	NT_MEF2C_SOX2_1	626	SOX2+MEF2C	55	0.0878594	Inhibitor-free	rosette	7
MEF2C_SOX2	NT_MEF2C_SOX2_1	430	SOX2+MEF2C	32	0.0744186	Inhibitor-free	rosette	8
MEF2C_SOX2	NT_MEF2C_SOX2_1	686	SOX2+MEF2C	51	0.074344	Inhibitor-free	rosette	9
LMX1A_TTR	SBN_LMX1A_TTR_1	444	LMX1A	341	0.768018	Dual SMAD-i	rosette	1
LMX1A_TTR	SBN_LMX1A_TTR_1	472	LMX1A	362	0.766949	Dual SMAD-i	rosette	2
LMX1A_TTR	SBN_LMX1A_TTR_1	116	LMX1A	91	0.784483	Dual SMAD-i	rosette	3
LMX1A_TTR	SBN_LMX1A_TTR_1	69	LMX1A	43	0.623188	Dual SMAD-i	rosette	4
LMX1A_TTR	SBN_LMX1A_TTR_1	566	LMX1A	101	0.178445	Dual SMAD-i	rosette	5
LMX1A_TTR	SBN_LMX1A_TTR_1	91	LMX1A	11	0.120879	Dual SMAD-i	rosette	6
LMX1A_TTR	SBN_LMX1A_TTR_1	108	LMX1A	7	0.0648148	Dual SMAD-i	rosette	7
LMX1A_TTR	SBN_LMX1A_TTR_1	116	LMX1A	46	0.396552	Dual SMAD-i	rosette	8
LMX1A_TTR	SBN_LMX1A_TTR_1	69	LMX1A	28	0.405797	Dual SMAD-i	rosette	9
LMX1A_TTR	SBN_LMX1A_TTR_1	439	LMX1A	323	0.735763	Dual SMAD-i	rosette	10
LMX1A_TTR	SBN_LMX1A_TTR_1	67	LMX1A	49	0.731343	Dual SMAD-i	rosette	11
LMX1A_TTR	SBN_LMX1A_TTR_1	643	LMX1A	446	0.693624	Dual SMAD-i	rosette	12
LMX1A_TTR	SBN_LMX1A_TTR_1	589	LMX1A	209	0.354839	Dual SMAD-i	rosette	13
LMX1A_TTR	SBN_LMX1A_TTR_1	444	TTR	12	0.027027	Dual SMAD-i	rosette	1
LMX1A_TTR	SBN_LMX1A_TTR_1	472	TTR	1	0.00211864	Dual SMAD-i	rosette	2
LMX1A_TTR	SBN_LMX1A_TTR_1	116	TTR	0	0	Dual SMAD-i	rosette	3
LMX1A_TTR	SBN_LMX1A_TTR_1	69	TTR	0	0	Dual SMAD-i	rosette	4
LMX1A_TTR	SBN_LMX1A_TTR_1	566	TTR	0	0	Dual SMAD-i	rosette	5
LMX1A_TTR	SBN_LMX1A_TTR_1	91	TTR	0	0	Dual SMAD-i	rosette	6
LMX1A_TTR	SBN_LMX1A_TTR_1	108	TTR	1	0.00925926	Dual SMAD-i	rosette	7
LMX1A_TTR	SBN_LMX1A_TTR_1	116	TTR	0	0	Dual SMAD-i	rosette	8
LMX1A_TTR	SBN_LMX1A_TTR_1	69	TTR	0	0	Dual SMAD-i	rosette	9
LMX1A_TTR	SBN_LMX1A_TTR_1	439	TTR	1	0.0022779	Dual SMAD-i	rosette	10
LMX1A_TTR	SBN_LMX1A_TTR_1	67	TTR	0	0	Dual SMAD-i	rosette	11
LMX1A_TTR	SBN_LMX1A_TTR_1	643	TTR	5	0.00777605	Dual SMAD-i	rosette	12
LMX1A_TTR	SBN_LMX1A_TTR_1	589	TTR	1	0.00169779	Dual SMAD-i	rosette	13
LMX1A_TTR	SBN_LMX1A_TTR_1	444	LMX1A+TTR	8	0.018018	Dual SMAD-i	rosette	1
LMX1A_TTR	SBN_LMX1A_TTR_1	472	LMX1A+TTR	1	0.00211864	Dual SMAD-i	rosette	2
LMX1A_TTR	SBN_LMX1A_TTR_1	116	LMX1A+TTR	0	0	Dual SMAD-i	rosette	3
LMX1A_TTR	SBN_LMX1A_TTR_1	69	LMX1A+TTR	0	0	Dual SMAD-i	rosette	4
LMX1A_TTR	SBN_LMX1A_TTR_1	566	LMX1A+TTR	0	0	Dual SMAD-i	rosette	5
LMX1A_TTR	SBN_LMX1A_TTR_1	91	LMX1A+TTR	0	0	Dual SMAD-i	rosette	6
LMX1A_TTR	SBN_LMX1A_TTR_1	108	LMX1A+TTR	1	0.00925926	Dual SMAD-i	rosette	7
LMX1A_TTR	SBN_LMX1A_TTR_1	116	LMX1A+TTR	0	0	Dual SMAD-i	rosette	8
LMX1A_TTR	SBN_LMX1A_TTR_1	69	LMX1A+TTR	0	0	Dual SMAD-i	rosette	9
LMX1A_TTR	SBN_LMX1A_TTR_1	439	LMX1A+TTR	0	0	Dual SMAD-i	rosette	10
LMX1A_TTR	SBN_LMX1A_TTR_1	67	LMX1A+TTR	0	0	Dual SMAD-i	rosette	11
LMX1A_TTR	SBN_LMX1A_TTR_1	643	LMX1A+TTR	3	0.00466563	Dual SMAD-i	rosette	12
LMX1A_TTR	SBN_LMX1A_TTR_1	589	LMX1A+TTR	0	0	Dual SMAD-i	rosette	13
LMX1A_TTR	NT_LMX1A_TTR_1	494	LMX1A	300	0.607287	Inhibitor-free	rosette	1
LMX1A_TTR	NT_LMX1A_TTR_1	114	LMX1A	76	0.666667	Inhibitor-free	rosette	2
LMX1A_TTR	NT_LMX1A_TTR_1	542	LMX1A	34	0.0627306	Inhibitor-free	rosette	3
LMX1A_TTR	NT_LMX1A_TTR_1	120	LMX1A	50	0.416667	Inhibitor-free	rosette	4
LMX1A_TTR	NT_LMX1A_TTR_1	84	LMX1A	72	0.857143	Inhibitor-free	rosette	5
LMX1A_TTR	NT_LMX1A_TTR_1	338	LMX1A	138	0.408284	Inhibitor-free	rosette	6
LMX1A_TTR	NT_LMX1A_TTR_1	195	LMX1A	124	0.635897	Inhibitor-free	rosette	7
LMX1A_TTR	NT_LMX1A_TTR_1	373	LMX1A	193	0.517426	Inhibitor-free	rosette	8
LMX1A_TTR	NT_LMX1A_TTR_1	298	LMX1A	123	0.412752	Inhibitor-free	rosette	9
LMX1A_TTR	NT_LMX1A_TTR_1	494	TTR	4	0.00809717	Inhibitor-free	rosette	1
LMX1A_TTR	NT_LMX1A_TTR_1	114	TTR	0	0	Inhibitor-free	rosette	2
LMX1A_TTR	NT_LMX1A_TTR_1	542	TTR	2	0.00369004	Inhibitor-free	rosette	3
LMX1A_TTR	NT_LMX1A_TTR_1	120	TTR	0	0	Inhibitor-free	rosette	4
LMX1A_TTR	NT_LMX1A_TTR_1	84	TTR	1	0.0119048	Inhibitor-free	rosette	5
LMX1A_TTR	NT_LMX1A_TTR_1	338	TTR	2	0.00591716	Inhibitor-free	rosette	6
LMX1A_TTR	NT_LMX1A_TTR_1	195	TTR	0	0	Inhibitor-free	rosette	7
LMX1A_TTR	NT_LMX1A_TTR_1	373	TTR	4	0.0107239	Inhibitor-free	rosette	8
LMX1A_TTR	NT_LMX1A_TTR_1	298	TTR	0	0	Inhibitor-free	rosette	9
LMX1A_TTR	NT_LMX1A_TTR_1	494	LMX1A+TTR	3	0.00607287	Inhibitor-free	rosette	1
LMX1A_TTR	NT_LMX1A_TTR_1	114	LMX1A+TTR	0	0	Inhibitor-free	rosette	2
LMX1A_TTR	NT_LMX1A_TTR_1	542	LMX1A+TTR	1	0.00184502	Inhibitor-free	rosette	3
LMX1A_TTR	NT_LMX1A_TTR_1	120	LMX1A+TTR	0	0	Inhibitor-free	rosette	4
LMX1A_TTR	NT_LMX1A_TTR_1	84	LMX1A+TTR	1	0.0119048	Inhibitor-free	rosette	5
LMX1A_TTR	NT_LMX1A_TTR_1	338	LMX1A+TTR	1	0.00295858	Inhibitor-free	rosette	6
LMX1A_TTR	NT_LMX1A_TTR_1	195	LMX1A+TTR	0	0	Inhibitor-free	rosette	7
LMX1A_TTR	NT_LMX1A_TTR_1	373	LMX1A+TTR	2	0.00536193	Inhibitor-free	rosette	8
LMX1A_TTR	NT_LMX1A_TTR_1	298	LMX1A+TTR	0	0	Inhibitor-free	rosette	9
LMX1A_TTR	SBNX_LMX1A_TTR_1	422	LMX1A	34	0.0805687	Triple-i	rosette	1
LMX1A_TTR	SBNX_LMX1A_TTR_1	143	LMX1A	3	0.020979	Triple-i	rosette	2
LMX1A_TTR	SBNX_LMX1A_TTR_1	1226	LMX1A	170	0.138662	Triple-i	rosette	3
LMX1A_TTR	SBNX_LMX1A_TTR_1	628	LMX1A	159	0.253185	Triple-i	rosette	4
LMX1A_TTR	SBNX_LMX1A_TTR_1	276	LMX1A	83	0.300725	Triple-i	rosette	5
LMX1A_TTR	SBNX_LMX1A_TTR_1	574	LMX1A	159	0.277003	Triple-i	rosette	6
LMX1A_TTR	SBNX_LMX1A_TTR_1	232	LMX1A	17	0.0732759	Triple-i	rosette	7
LMX1A_TTR	SBNX_LMX1A_TTR_1	86	LMX1A	11	0.127907	Triple-i	rosette	8
LMX1A_TTR	SBNX_LMX1A_TTR_1	111	LMX1A	25	0.225225	Triple-i	rosette	9
LMX1A_TTR	SBNX_LMX1A_TTR_1	271	LMX1A	27	0.099631	Triple-i	rosette	10
LMX1A_TTR	SBNX_LMX1A_TTR_1	422	TTR	1	0.00236967	Triple-i	rosette	1
LMX1A_TTR	SBNX_LMX1A_TTR_1	143	TTR	0	0	Triple-i	rosette	2
LMX1A_TTR	SBNX_LMX1A_TTR_1	1226	TTR	6	0.00489396	Triple-i	rosette	3
LMX1A_TTR	SBNX_LMX1A_TTR_1	628	TTR	2	0.00318471	Triple-i	rosette	4
LMX1A_TTR	SBNX_LMX1A_TTR_1	276	TTR	0	0	Triple-i	rosette	5
LMX1A_TTR	SBNX_LMX1A_TTR_1	574	TTR	3	0.00522648	Triple-i	rosette	6
LMX1A_TTR	SBNX_LMX1A_TTR_1	232	TTR	1	0.00431034	Triple-i	rosette	7
LMX1A_TTR	SBNX_LMX1A_TTR_1	86	TTR	0	0	Triple-i	rosette	8
LMX1A_TTR	SBNX_LMX1A_TTR_1	111	TTR	2	0.018018	Triple-i	rosette	9
LMX1A_TTR	SBNX_LMX1A_TTR_1	271	TTR	1	0.00369004	Triple-i	rosette	10
LMX1A_TTR	SBNX_LMX1A_TTR_1	422	LMX1A+TTR	0	0	Triple-i	rosette	1
LMX1A_TTR	SBNX_LMX1A_TTR_1	143	LMX1A+TTR	0	0	Triple-i	rosette	2
LMX1A_TTR	SBNX_LMX1A_TTR_1	1226	LMX1A+TTR	4	0.00326264	Triple-i	rosette	3
LMX1A_TTR	SBNX_LMX1A_TTR_1	628	LMX1A+TTR	2	0.00318471	Triple-i	rosette	4
LMX1A_TTR	SBNX_LMX1A_TTR_1	276	LMX1A+TTR	0	0	Triple-i	rosette	5
LMX1A_TTR	SBNX_LMX1A_TTR_1	574	LMX1A+TTR	1	0.00174216	Triple-i	rosette	6
LMX1A_TTR	SBNX_LMX1A_TTR_1	232	LMX1A+TTR	1	0.00431034	Triple-i	rosette	7
LMX1A_TTR	SBNX_LMX1A_TTR_1	86	LMX1A+TTR	0	0	Triple-i	rosette	8
LMX1A_TTR	SBNX_LMX1A_TTR_1	111	LMX1A+TTR	1	0.00900901	Triple-i	rosette	9
LMX1A_TTR	SBNX_LMX1A_TTR_1	271	LMX1A+TTR	1	0.00369004	Triple-i	rosette	10
