# Supplementary material for: Enhanced cortical neural stem cell identity through short SMAD and WNT inhibition in human cerebral organoids facilitates emergence of outer radial glial cells
Source: Nat Cell Biol. 2022 Jun 13;24(6):981–95. doi: 10.1038/s41556-022-00929-5 (PMC9203281; doi:10.1038/s41556-022-00929-5)
Supplement: Source Data Fig. 5 — Immunostaining counts of iSVZ/oSVZ markers in day 50 ZIP8K8-, ZIP13K5-, KUCG2- and FOK1-derived organoids. [file 41556_2022_929_MOESM6_ESM.xlsx]

## Sheet: Fig 5f,g
Source Data Fig. 5f,g. Immunostaining counts day 50 organoids.
Organoid No.	Vesicle No.	Protocol	Cell Line	Gene	No. Positive Cells	No. DAPI	No. SOX2+ Cells
1	V1	Dual SMAD-i	ZIP8K8	SOX2+LIFR	81	1103	230
1	V2	Dual SMAD-i	ZIP8K8	SOX2+LIFR	15	289	97
1	V3	Dual SMAD-i	ZIP8K8	SOX2+LIFR	15	386	127
1	V4	Dual SMAD-i	ZIP8K8	SOX2+LIFR	38	668	159
1	V5	Dual SMAD-i	ZIP8K8	SOX2+LIFR	78	417	126
1	V6	Dual SMAD-i	ZIP8K8	SOX2+LIFR	63	1234	231
2	V1	Dual SMAD-i	ZIP8K8	SOX2+LIFR	58	1176	350
2	V2	Dual SMAD-i	ZIP8K8	SOX2+LIFR	22	508	70
2	V3	Dual SMAD-i	ZIP8K8	SOX2+LIFR	35	935	94
2	V4	Dual SMAD-i	ZIP8K8	SOX2+LIFR	9	248	69
2	V5	Dual SMAD-i	ZIP8K8	SOX2+LIFR	29	487	106
1	V1	Dual SMAD-i	ZIP8K8	SOX2+PTPRZ1	15	1103	230
1	V2	Dual SMAD-i	ZIP8K8	SOX2+PTPRZ1	21	289	97
1	V3	Dual SMAD-i	ZIP8K8	SOX2+PTPRZ1	10	386	127
1	V4	Dual SMAD-i	ZIP8K8	SOX2+PTPRZ1	6	668	159
1	V5	Dual SMAD-i	ZIP8K8	SOX2+PTPRZ1	17	417	126
1	V6	Dual SMAD-i	ZIP8K8	SOX2+PTPRZ1	21	1234	231
2	V1	Dual SMAD-i	ZIP8K8	SOX2+PTPRZ1	72	1176	350
2	V2	Dual SMAD-i	ZIP8K8	SOX2+PTPRZ1	21	508	70
2	V3	Dual SMAD-i	ZIP8K8	SOX2+PTPRZ1	30	935	94
2	V4	Dual SMAD-i	ZIP8K8	SOX2+PTPRZ1	10	248	69
2	V5	Dual SMAD-i	ZIP8K8	SOX2+PTPRZ1	36	487	106
1	V1	Dual SMAD-i	ZIP8K8	SOX2+LIFR+PTPRZ1	11	1103	230
1	V2	Dual SMAD-i	ZIP8K8	SOX2+LIFR+PTPRZ1	9	289	97
1	V3	Dual SMAD-i	ZIP8K8	SOX2+LIFR+PTPRZ1	8	386	127
1	V4	Dual SMAD-i	ZIP8K8	SOX2+LIFR+PTPRZ1	2	668	159
1	V5	Dual SMAD-i	ZIP8K8	SOX2+LIFR+PTPRZ1	11	417	126
1	V6	Dual SMAD-i	ZIP8K8	SOX2+LIFR+PTPRZ1	21	1234	231
2	V1	Dual SMAD-i	ZIP8K8	SOX2+LIFR+PTPRZ1	18	1176	350
2	V2	Dual SMAD-i	ZIP8K8	SOX2+LIFR+PTPRZ1	8	508	70
2	V3	Dual SMAD-i	ZIP8K8	SOX2+LIFR+PTPRZ1	10	935	94
2	V4	Dual SMAD-i	ZIP8K8	SOX2+LIFR+PTPRZ1	5	248	69
2	V5	Dual SMAD-i	ZIP8K8	SOX2+LIFR+PTPRZ1	11	487	106
1	V1	Triple-i	ZIP8K8	SOX2+LIFR	183	1755	380
1	V2	Triple-i	ZIP8K8	SOX2+LIFR	61	497	132
1	V3	Triple-i	ZIP8K8	SOX2+LIFR	30	147	52
1	V4	Triple-i	ZIP8K8	SOX2+LIFR	23	363	150
1	V5	Triple-i	ZIP8K8	SOX2+LIFR	40	290	90
1	V6	Triple-i	ZIP8K8	SOX2+LIFR	62	371	144
2	V1	Triple-i	ZIP8K8	SOX2+LIFR	49	320	99
2	V2	Triple-i	ZIP8K8	SOX2+LIFR	19	173	47
2	V3	Triple-i	ZIP8K8	SOX2+LIFR	52	335	110
2	V4	Triple-i	ZIP8K8	SOX2+LIFR	22	206	61
2	V5	Triple-i	ZIP8K8	SOX2+LIFR	6	307	79
1	V1	Triple-i	ZIP8K8	SOX2+PTPRZ1	78	1755	380
1	V2	Triple-i	ZIP8K8	SOX2+PTPRZ1	28	497	132
1	V3	Triple-i	ZIP8K8	SOX2+PTPRZ1	14	147	52
1	V4	Triple-i	ZIP8K8	SOX2+PTPRZ1	13	363	150
1	V5	Triple-i	ZIP8K8	SOX2+PTPRZ1	23	290	90
1	V6	Triple-i	ZIP8K8	SOX2+PTPRZ1	9	371	144
2	V1	Triple-i	ZIP8K8	SOX2+PTPRZ1	72	320	99
2	V2	Triple-i	ZIP8K8	SOX2+PTPRZ1	21	173	47
2	V3	Triple-i	ZIP8K8	SOX2+PTPRZ1	30	335	110
2	V4	Triple-i	ZIP8K8	SOX2+PTPRZ1	10	206	61
2	V5	Triple-i	ZIP8K8	SOX2+PTPRZ1	36	307	79
1	V1	Triple-i	ZIP8K8	SOX2+LIFR+PTPRZ1	73	1755	380
1	V2	Triple-i	ZIP8K8	SOX2+LIFR+PTPRZ1	20	497	132
1	V3	Triple-i	ZIP8K8	SOX2+LIFR+PTPRZ1	10	147	52
1	V4	Triple-i	ZIP8K8	SOX2+LIFR+PTPRZ1	13	363	150
1	V5	Triple-i	ZIP8K8	SOX2+LIFR+PTPRZ1	23	290	90
1	V6	Triple-i	ZIP8K8	SOX2+LIFR+PTPRZ1	8	371	144
2	V1	Triple-i	ZIP8K8	SOX2+LIFR+PTPRZ1	18	320	99
2	V2	Triple-i	ZIP8K8	SOX2+LIFR+PTPRZ1	8	173	47
2	V3	Triple-i	ZIP8K8	SOX2+LIFR+PTPRZ1	10	335	110
2	V4	Triple-i	ZIP8K8	SOX2+LIFR+PTPRZ1	5	206	61
2	V5	Triple-i	ZIP8K8	SOX2+LIFR+PTPRZ1	11	307	79
1	V1	Dual SMAD-i	ZIP8K8	TBR2	42	1234	231
1	V2	Dual SMAD-i	ZIP8K8	TBR2	55	1142	201
1	V3	Dual SMAD-i	ZIP8K8	TBR2	76	1105	249
1	V4	Dual SMAD-i	ZIP8K8	TBR2	24	695	86
1	V5	Dual SMAD-i	ZIP8K8	TBR2	13	246	28
2	V1	Dual SMAD-i	ZIP8K8	TBR2	57	410	79
2	V2	Dual SMAD-i	ZIP8K8	TBR2	32	512	50
2	V3	Dual SMAD-i	ZIP8K8	TBR2	35	480	82
2	V4	Dual SMAD-i	ZIP8K8	TBR2	35	605	77
2	V5	Dual SMAD-i	ZIP8K8	TBR2	20	1273	476
1	V1	Dual SMAD-i	ZIP8K8	SOX2+HOPX	19	1234	231
1	V2	Dual SMAD-i	ZIP8K8	SOX2+HOPX	5	1142	201
1	V3	Dual SMAD-i	ZIP8K8	SOX2+HOPX	23	1105	249
1	V4	Dual SMAD-i	ZIP8K8	SOX2+HOPX	15	695	86
1	V5	Dual SMAD-i	ZIP8K8	SOX2+HOPX	8	246	28
2	V1	Dual SMAD-i	ZIP8K8	SOX2+HOPX	39	410	79
2	V2	Dual SMAD-i	ZIP8K8	SOX2+HOPX	24	512	50
2	V3	Dual SMAD-i	ZIP8K8	SOX2+HOPX	48	480	82
2	V4	Dual SMAD-i	ZIP8K8	SOX2+HOPX	33	605	77
2	V5	Dual SMAD-i	ZIP8K8	SOX2+HOPX	33	1273	476
1	V1	Triple-i	ZIP8K8	TBR2	341	1755	380
1	V2	Triple-i	ZIP8K8	TBR2	49	195	75
1	V3	Triple-i	ZIP8K8	TBR2	63	280	74
1	V4	Triple-i	ZIP8K8	TBR2	114	505	140
1	V5	Triple-i	ZIP8K8	TBR2	56	230	71
2	V1	Triple-i	ZIP8K8	TBR2	53	226	74
2	V2	Triple-i	ZIP8K8	TBR2	48	267	97
2	V3	Triple-i	ZIP8K8	TBR2	42	178	56
2	V4	Triple-i	ZIP8K8	TBR2	58	294	94
2	V5	Triple-i	ZIP8K8	TBR2	32	196	31
1	V1	Triple-i	ZIP8K8	SOX2+HOPX	38	1755	380
1	V2	Triple-i	ZIP8K8	SOX2+HOPX	21	195	75
1	V3	Triple-i	ZIP8K8	SOX2+HOPX	24	280	74
1	V4	Triple-i	ZIP8K8	SOX2+HOPX	56	505	140
1	V5	Triple-i	ZIP8K8	SOX2+HOPX	37	230	71
2	V1	Triple-i	ZIP8K8	SOX2+HOPX	51	226	74
2	V2	Triple-i	ZIP8K8	SOX2+HOPX	80	267	97
2	V3	Triple-i	ZIP8K8	SOX2+HOPX	45	178	56
2	V4	Triple-i	ZIP8K8	SOX2+HOPX	72	294	94
2	V5	Triple-i	ZIP8K8	SOX2+HOPX	18	196	31
1	V1	Triple-i	ZIP13K5	SOX2+LIFR	21	188	46
1	V2	Triple-i	ZIP13K5	SOX2+LIFR	57	489	99
1	V3	Triple-i	ZIP13K5	SOX2+LIFR	29	207	52
2	V1	Triple-i	ZIP13K5	SOX2+LIFR	26	115	44
2	V2	Triple-i	ZIP13K5	SOX2+LIFR	20	330	48
1	V1	Triple-i	ZIP13K5	SOX2+PTPRZ1	17	188	46
1	V2	Triple-i	ZIP13K5	SOX2+PTPRZ1	39	489	99
1	V3	Triple-i	ZIP13K5	SOX2+PTPRZ1	28	207	52
2	V1	Triple-i	ZIP13K5	SOX2+PTPRZ1	17	115	44
2	V2	Triple-i	ZIP13K5	SOX2+PTPRZ1	17	330	48
1	V1	Triple-i	ZIP13K5	SOX2+LIFR+PTPRZ1	12	188	46
1	V2	Triple-i	ZIP13K5	SOX2+LIFR+PTPRZ1	35	489	99
1	V3	Triple-i	ZIP13K5	SOX2+LIFR+PTPRZ1	25	207	52
2	V1	Triple-i	ZIP13K5	SOX2+LIFR+PTPRZ1	13	115	44
2	V2	Triple-i	ZIP13K5	SOX2+LIFR+PTPRZ1	14	330	48
1	V1	Triple-i	ZIP13K5	TBR2	54	365	79
1	V2	Triple-i	ZIP13K5	TBR2	52	353	72
1	V3	Triple-i	ZIP13K5	TBR2	80	744	132
2	V1	Triple-i	ZIP13K5	TBR2	36	227	96
2	V2	Triple-i	ZIP13K5	TBR2	19	296	43
1	V1	Triple-i	ZIP13K5	SOX2+HOPX	32	365	79
1	V2	Triple-i	ZIP13K5	SOX2+HOPX	38	353	72
1	V3	Triple-i	ZIP13K5	SOX2+HOPX	55	744	132
2	V1	Triple-i	ZIP13K5	SOX2+HOPX	46	227	96
2	V2	Triple-i	ZIP13K5	SOX2+HOPX	19	296	43
1	V1	Triple-i	KUCG2	SOX2+LIFR	26	220	78
1	V2	Triple-i	KUCG2	SOX2+LIFR	80	710	193
1	V3	Triple-i	KUCG2	SOX2+LIFR	60	375	86
2	V1	Triple-i	KUCG2	SOX2+LIFR	58	506	104
2	V2	Triple-i	KUCG2	SOX2+LIFR	67	565	106
1	V1	Triple-i	KUCG2	SOX2+PTPRZ1	42	220	78
1	V2	Triple-i	KUCG2	SOX2+PTPRZ1	65	710	193
1	V3	Triple-i	KUCG2	SOX2+PTPRZ1	30	375	86
2	V1	Triple-i	KUCG2	SOX2+PTPRZ1	34	506	104
2	V2	Triple-i	KUCG2	SOX2+PTPRZ1	50	565	106
1	V1	Triple-i	KUCG2	SOX2+LIFR+PTPRZ1	17	220	78
1	V2	Triple-i	KUCG2	SOX2+LIFR+PTPRZ1	47	710	193
1	V3	Triple-i	KUCG2	SOX2+LIFR+PTPRZ1	29	375	86
2	V1	Triple-i	KUCG2	SOX2+LIFR+PTPRZ1	31	506	104
2	V2	Triple-i	KUCG2	SOX2+LIFR+PTPRZ1	28	565	106
1	V1	Triple-i	KUCG2	TBR2	81	467	46
1	V2	Triple-i	KUCG2	TBR2	187	1125	147
1	V3	Triple-i	KUCG2	TBR2	64	573	64
2	V1	Triple-i	KUCG2	TBR2	137	906	155
2	V2	Triple-i	KUCG2	TBR2	289	1593	219
1	V1	Triple-i	KUCG2	SOX2+HOPX	35	467	46
1	V2	Triple-i	KUCG2	SOX2+HOPX	87	1125	147
1	V3	Triple-i	KUCG2	SOX2+HOPX	40	573	64
2	V1	Triple-i	KUCG2	SOX2+HOPX	105	906	155
2	V2	Triple-i	KUCG2	SOX2+HOPX	24	1593	219
1	V1	Dual SMAD-i	FOK1	SOX2+LIFR	32	461	45
1	V2	Dual SMAD-i	FOK1	SOX2+LIFR	47	893	76
2	V1	Dual SMAD-i	FOK1	SOX2+LIFR	17	739	18
2	V2	Dual SMAD-i	FOK1	SOX2+LIFR	1	317	6
2	V3	Dual SMAD-i	FOK1	SOX2+LIFR	7	432	7
1	V1	Dual SMAD-i	FOK1	SOX2+PTPRZ1	20	461	45
1	V2	Dual SMAD-i	FOK1	SOX2+PTPRZ1	32	893	76
2	V1	Dual SMAD-i	FOK1	SOX2+PTPRZ1	10	739	18
2	V2	Dual SMAD-i	FOK1	SOX2+PTPRZ1	6	317	6
2	V3	Dual SMAD-i	FOK1	SOX2+PTPRZ1	7	432	7
1	V1	Dual SMAD-i	FOK1	SOX2+LIFR+PTPRZ1	11	461	45
1	V2	Dual SMAD-i	FOK1	SOX2+LIFR+PTPRZ1	26	893	76
2	V1	Dual SMAD-i	FOK1	SOX2+LIFR+PTPRZ1	7	739	18
2	V2	Dual SMAD-i	FOK1	SOX2+LIFR+PTPRZ1	1	317	6
2	V3	Dual SMAD-i	FOK1	SOX2+LIFR+PTPRZ1	7	432	7
1	V1	Dual SMAD-i	FOK1	TBR2	53	402	32
1	V2	Dual SMAD-i	FOK1	TBR2	46	428	9
1	V3	Dual SMAD-i	FOK1	TBR2	126	705	27
2	V1	Dual SMAD-i	FOK1	TBR2	96	706	131
2	V2	Dual SMAD-i	FOK1	TBR2	87	1010	71
1	V1	Dual SMAD-i	FOK1	SOX2+HOPX	14	402	32
1	V2	Dual SMAD-i	FOK1	SOX2+HOPX	6	428	9
1	V3	Dual SMAD-i	FOK1	SOX2+HOPX	6	705	27
2	V1	Dual SMAD-i	FOK1	SOX2+HOPX	52	706	131
2	V2	Dual SMAD-i	FOK1	SOX2+HOPX	33	1010	71
1	V1	Triple-i	FOK1	SOX2+LIFR	15	205	20
1	V2	Triple-i	FOK1	SOX2+LIFR	34	423	37
2	V1	Triple-i	FOK1	SOX2+LIFR	8	178	9
2	V2	Triple-i	FOK1	SOX2+LIFR	11	149	13
2	V3	Triple-i	FOK1	SOX2+LIFR	7	126	9
1	V1	Triple-i	FOK1	SOX2+PTPRZ1	15	205	20
1	V2	Triple-i	FOK1	SOX2+PTPRZ1	28	423	37
2	V1	Triple-i	FOK1	SOX2+PTPRZ1	6	178	9
2	V2	Triple-i	FOK1	SOX2+PTPRZ1	13	149	13
2	V3	Triple-i	FOK1	SOX2+PTPRZ1	8	126	9
1	V1	Triple-i	FOK1	SOX2+LIFR+PTPRZ1	15	205	20
1	V2	Triple-i	FOK1	SOX2+LIFR+PTPRZ1	17	423	37
2	V1	Triple-i	FOK1	SOX2+LIFR+PTPRZ1	6	178	9
2	V2	Triple-i	FOK1	SOX2+LIFR+PTPRZ1	11	149	13
2	V3	Triple-i	FOK1	SOX2+LIFR+PTPRZ1	5	126	9
1	V1	Triple-i	FOK1	TBR2	65	268	32
1	V2	Triple-i	FOK1	TBR2	26	171	36
1	V3	Triple-i	FOK1	TBR2	27	136	21
2	V1	Triple-i	FOK1	TBR2	32	244	37
2	V2	Triple-i	FOK1	TBR2	89	412	66
1	V1	Triple-i	FOK1	SOX2+HOPX	8	268	32
1	V2	Triple-i	FOK1	SOX2+HOPX	9	171	36
1	V3	Triple-i	FOK1	SOX2+HOPX	6	136	21
2	V1	Triple-i	FOK1	SOX2+HOPX	10	244	37
2	V2	Triple-i	FOK1	SOX2+HOPX	25	412	66
