# Supplementary material for: Enhanced cortical neural stem cell identity through short SMAD and WNT inhibition in human cerebral organoids facilitates emergence of outer radial glial cells
Source: Nat Cell Biol. 2022 Jun 13;24(6):981–95. doi: 10.1038/s41556-022-00929-5 (PMC9203281; doi:10.1038/s41556-022-00929-5)
Supplement: Source Data Fig. 6 — VZ areas and immunostaining counts of oSVZ markers outside VZ areas across cortical units in day 80 ZIP8K8-derived organoids. [file 41556_2022_929_MOESM7_ESM.xlsx]

## Sheet: Fig 6d
Source Data Fig. 6d. VZ area estimates day 80 ZIP8K8 organoids.
Organoid No.	Protocol	VZ No.	VZ Area [μm squared]
1	Dual SMAD-i	1	24980.8
1	Dual SMAD-i	2	17347.8
1	Dual SMAD-i	3	9573.15
1	Dual SMAD-i	4	8293.52
1	Dual SMAD-i	5	9869.97
1	Dual SMAD-i	6	5384.9
1	Dual SMAD-i	7	11502.6
1	Dual SMAD-i	8	7169.24
2	Dual SMAD-i	1	20449.1
2	Dual SMAD-i	2	20449.1
2	Dual SMAD-i	3	8850.91
2	Dual SMAD-i	4	5112.29
2	Dual SMAD-i	5	4336.95
2	Dual SMAD-i	6	2815.44
2	Dual SMAD-i	7	2284.1
2	Dual SMAD-i	8	4639.44
2	Dual SMAD-i	9	3625.33
2	Dual SMAD-i	10	5664.58
2	Dual SMAD-i	11	3490.66
2	Dual SMAD-i	12	4588.31
2	Dual SMAD-i	13	8993.09
2	Dual SMAD-i	14	8850.91
2	Dual SMAD-i	15	14501.3
2	Dual SMAD-i	16	3855.46
2	Dual SMAD-i	17	2815.44
1	Triple-i	1	4846.76
1	Triple-i	2	2977.45
1	Triple-i	3	6068.04
1	Triple-i	4	4846.76
1	Triple-i	5	3101.93
1	Triple-i	6	9944.89
1	Triple-i	7	10095.6
1	Triple-i	8	2775.65
1	Triple-i	9	2657.96
1	Triple-i	10	7042.35
1	Triple-i	11	1840.42
2	Triple-i	1	2696.91
2	Triple-i	2	2039.25
2	Triple-i	3	2039.25
2	Triple-i	4	1591.18
2	Triple-i	5	5551.86
2	Triple-i	6	2619.3
2	Triple-i	7	3018.66
2	Triple-i	8	4189.53
2	Triple-i	9	2356.61
2	Triple-i	10	5440.27
2	Triple-i	11	2393.29
2	Triple-i	12	2467.49
2	Triple-i	13	2855.52
2	Triple-i	14	3018.66
2	Triple-i	15	2177.47
2	Triple-i	16	2696.91
2	Triple-i	17	1776.41
2	Triple-i	18	5058.62
2	Triple-i	19	5664.58
2	Triple-i	20	2775.65
2	Triple-i	21	2320.21
2	Triple-i	22	1096.66
2	Triple-i	23	6854.15
2	Triple-i	24	5112.29
2	Triple-i	25	3949.49
2	Triple-i	26	1502.39

## Sheet: Fig 6e-g
Source Data Fig. 6e-g. Immunostaining counts day 80 ZIP8K8 organoids.
Organoid No.	Protocol	Cortical Unit No.	No. SOX2+ cells in iSVZ/oSVZ	No. SOX2+PTPRZ1+ cells in iSVZ/oSVZ	No. SOX2+LIFR+ cells in iSVZ/oSVZ	No. DAPI in iSVZ/oSVZ
1	Dual SMAD-i	1	291	9	26	1333
1	Dual SMAD-i	2	23	1	3	120
1	Dual SMAD-i	3	31	5	6	229
1	Dual SMAD-i	4	42	8	7	181
1	Dual SMAD-i	5	61	11	17	597
1	Dual SMAD-i	6	56	6	7	422
1	Dual SMAD-i	7	53	7	1	438
1	Dual SMAD-i	8	112	15	43	934
1	Dual SMAD-i	9	179	15	14	751
1	Dual SMAD-i	10	104	14	25	702
1	Dual SMAD-i	11	161	15	14	916
1	Dual SMAD-i	12	72	6	9	583
1	Dual SMAD-i	13	54	5	5	299
1	Dual SMAD-i	14	6	5	1	331
1	Dual SMAD-i	15	87	9	10	579
1	Dual SMAD-i	16	67	4	7	515
1	Dual SMAD-i	17	84	7	4	522
1	Dual SMAD-i	18	21	1	0	207
1	Dual SMAD-i	19	30	0	0	297
1	Dual SMAD-i	20	73	1	0	363
1	Dual SMAD-i	21	64	1	0	504
1	Triple-i	1	129	40	49	793
1	Triple-i	2	148	58	74	1011
1	Triple-i	3	110	50	39	813
1	Triple-i	4	133	30	32	1272
1	Triple-i	5	87	44	28	867
1	Triple-i	6	83	40	23	918
1	Triple-i	7	38	8	8	534
1	Triple-i	8	86	31	31	861
1	Triple-i	9	93	36	15	597
1	Triple-i	10	250	71	44	1727
1	Triple-i	11	78	60	45	1473
1	Triple-i	12	168	16	21	467
1	Triple-i	13	137	46	31	732
1	Triple-i	14	27	11	12	675
1	Triple-i	15	170	63	64	1126
1	Triple-i	16	101	31	18	1251
1	Triple-i	17	115	27	19	1162
1	Triple-i	18	152	34	35	1239
1	Triple-i	19	277	51	91	1335
1	Triple-i	20	70	19	33	388
1	Triple-i	21	47	8	11	277
1	Triple-i	22	48	16	9	188
1	Triple-i	23	62	20	13	753
1	Triple-i	24	206	55	25	960
1	Triple-i	25	83	31	25	546
1	Triple-i	26	102	6	14	324
1	Triple-i	27	119	35	29	1077
1	Triple-i	28	117	31	30	794
1	Triple-i	29	87	20	18	325
1	Triple-i	30	89	36	20	270
1	Triple-i	31	65	14	14	204
1	Triple-i	32	66	13	9	596
1	Triple-i	33	103	32	3	621
1	Triple-i	34	166	9	3	765
1	Triple-i	35	146	26	10	1076
2	Dual SMAD-i	1	137	6	9	933
2	Dual SMAD-i	2	400	40	60	2404
2	Dual SMAD-i	3	185	54	30	1797
2	Dual SMAD-i	4	139	18	22	1740
2	Dual SMAD-i	5	100	25	17	1766
2	Dual SMAD-i	6	189	31	40	2189
2	Triple-i	1	175	69	38	2368
2	Triple-i	2	152	54	60	1793
2	Triple-i	3	106	50	30	1750
2	Triple-i	4	328	130	123	4691
2	Triple-i	5	112	47	15	9357
2	Triple-i	6	183	25	5	3477
2	Triple-i	7	132	68	38	3118
2	Triple-i	8	62	15	13	1305
2	Triple-i	9	187	69	57	1939
