# Supplementary material for: Enhanced cortical neural stem cell identity through short SMAD and WNT inhibition in human cerebral organoids facilitates emergence of outer radial glial cells
Source: Nat Cell Biol. 2022 Jun 13;24(6):981–95. doi: 10.1038/s41556-022-00929-5 (PMC9203281; doi:10.1038/s41556-022-00929-5)
Supplement: Source Data Fig. 7 — Immunostaining counts of upper- and deep-layer neuronal markers across cortical units in day 80 ZIP8K8-derived organoids. [file 41556_2022_929_MOESM8_ESM.xlsx]

## Sheet: Fig 7a
Source Data Fig. 7a. Immunostaining counts day 80 ZIP8K8 organoids.
Experiment	No. DAPI	Gene	No. Positive Cells	% Positive Cells	Protocol	Type	Cortical Unit No.
CUX1_TBR1	559	TBR1	36	0.0644007	Dual SMAD-i	Cortical Unit	1
CUX1_TBR1	611	TBR1	262	0.428805	Dual SMAD-i	Cortical Unit	2
CUX1_TBR1	247	TBR1	76	0.307692	Dual SMAD-i	Cortical Unit	3
CUX1_TBR1	203	TBR1	61	0.300493	Dual SMAD-i	Cortical Unit	4
CUX1_TBR1	253	TBR1	34	0.134387	Dual SMAD-i	Cortical Unit	5
CUX1_TBR1	712	TBR1	27	0.0379213	Dual SMAD-i	Cortical Unit	6
CUX1_TBR1	2156	TBR1	384	0.178108	Dual SMAD-i	Cortical Unit	7
CUX1_TBR1	1149	TBR1	69	0.0600522	Dual SMAD-i	Cortical Unit	8
CUX1_TBR1	379	TBR1	24	0.0633245	Dual SMAD-i	Cortical Unit	9
CUX1_TBR1	706	TBR1	102	0.144476	Dual SMAD-i	Cortical Unit	10
CUX1_TBR1	233	TBR1	30	0.128755	Dual SMAD-i	Cortical Unit	11
CUX1_TBR1	234	TBR1	48	0.205128	Dual SMAD-i	Cortical Unit	12
CUX1_TBR1	120	TBR1	3	0.025	Dual SMAD-i	Cortical Unit	13
CUX1_TBR1	315	TBR1	9	0.0285714	Dual SMAD-i	Cortical Unit	14
CUX1_TBR1	228	TBR1	75	0.328947	Dual SMAD-i	Cortical Unit	15
CUX1_TBR1	728	TBR1	29	0.0398352	Dual SMAD-i	Cortical Unit	16
CUX1_TBR1	329	TBR1	8	0.0243161	Dual SMAD-i	Cortical Unit	17
CUX1_TBR1	1708	TBR1	501	0.293326	Dual SMAD-i	Cortical Unit	18
CUX1_TBR1	3246	TBR1	755	0.232594	Dual SMAD-i	Cortical Unit	19
CUX1_TBR1	1575	TBR1	351	0.222857	Dual SMAD-i	Cortical Unit	20
CUX1_TBR1	202	TBR1	91	0.450495	Dual SMAD-i	Cortical Unit	21
CUX1_TBR1	12431	TBR1	3608	0.290242	Dual SMAD-i	Outside Cortical Units	na
CUX1_TBR1	559	CUX1	3	0.00536673	Dual SMAD-i	Cortical Unit	1
CUX1_TBR1	611	CUX1	22	0.0360065	Dual SMAD-i	Cortical Unit	2
CUX1_TBR1	247	CUX1	18	0.0728745	Dual SMAD-i	Cortical Unit	3
CUX1_TBR1	203	CUX1	17	0.0837438	Dual SMAD-i	Cortical Unit	4
CUX1_TBR1	253	CUX1	8	0.0316206	Dual SMAD-i	Cortical Unit	5
CUX1_TBR1	712	CUX1	24	0.0337079	Dual SMAD-i	Cortical Unit	6
CUX1_TBR1	2156	CUX1	145	0.0672542	Dual SMAD-i	Cortical Unit	7
CUX1_TBR1	1149	CUX1	183	0.159269	Dual SMAD-i	Cortical Unit	8
CUX1_TBR1	379	CUX1	33	0.0870712	Dual SMAD-i	Cortical Unit	9
CUX1_TBR1	706	CUX1	237	0.335694	Dual SMAD-i	Cortical Unit	10
CUX1_TBR1	233	CUX1	79	0.339056	Dual SMAD-i	Cortical Unit	11
CUX1_TBR1	234	CUX1	81	0.346154	Dual SMAD-i	Cortical Unit	12
CUX1_TBR1	120	CUX1	0	0	Dual SMAD-i	Cortical Unit	13
CUX1_TBR1	315	CUX1	10	0.031746	Dual SMAD-i	Cortical Unit	14
CUX1_TBR1	228	CUX1	1	0.00438596	Dual SMAD-i	Cortical Unit	15
CUX1_TBR1	728	CUX1	10	0.0137363	Dual SMAD-i	Cortical Unit	16
CUX1_TBR1	329	CUX1	3	0.00911854	Dual SMAD-i	Cortical Unit	17
CUX1_TBR1	1708	CUX1	406	0.237705	Dual SMAD-i	Cortical Unit	18
CUX1_TBR1	3246	CUX1	362	0.111522	Dual SMAD-i	Cortical Unit	19
CUX1_TBR1	1575	CUX1	139	0.088254	Dual SMAD-i	Cortical Unit	20
CUX1_TBR1	202	CUX1	11	0.0544554	Dual SMAD-i	Cortical Unit	21
CUX1_TBR1	12431	CUX1	3075	0.247365	Dual SMAD-i	Outside Cortical Units	na
CUX1_TBR1	559	TBR1+CUX1	0	0	Dual SMAD-i	Cortical Unit	1
CUX1_TBR1	611	TBR1+CUX1	18	0.0294599	Dual SMAD-i	Cortical Unit	2
CUX1_TBR1	247	TBR1+CUX1	16	0.0647773	Dual SMAD-i	Cortical Unit	3
CUX1_TBR1	203	TBR1+CUX1	15	0.0738916	Dual SMAD-i	Cortical Unit	4
CUX1_TBR1	253	TBR1+CUX1	6	0.0237154	Dual SMAD-i	Cortical Unit	5
CUX1_TBR1	712	TBR1+CUX1	16	0.0224719	Dual SMAD-i	Cortical Unit	6
CUX1_TBR1	2156	TBR1+CUX1	114	0.0528757	Dual SMAD-i	Cortical Unit	7
CUX1_TBR1	1149	TBR1+CUX1	59	0.051349	Dual SMAD-i	Cortical Unit	8
CUX1_TBR1	379	TBR1+CUX1	20	0.0527704	Dual SMAD-i	Cortical Unit	9
CUX1_TBR1	706	TBR1+CUX1	95	0.134561	Dual SMAD-i	Cortical Unit	10
CUX1_TBR1	233	TBR1+CUX1	28	0.120172	Dual SMAD-i	Cortical Unit	11
CUX1_TBR1	234	TBR1+CUX1	38	0.162393	Dual SMAD-i	Cortical Unit	12
CUX1_TBR1	120	TBR1+CUX1	0	0	Dual SMAD-i	Cortical Unit	13
CUX1_TBR1	315	TBR1+CUX1	3	0.00952381	Dual SMAD-i	Cortical Unit	14
CUX1_TBR1	228	TBR1+CUX1	0	0	Dual SMAD-i	Cortical Unit	15
CUX1_TBR1	728	TBR1+CUX1	2	0.00274725	Dual SMAD-i	Cortical Unit	16
CUX1_TBR1	329	TBR1+CUX1	0	0	Dual SMAD-i	Cortical Unit	17
CUX1_TBR1	1708	TBR1+CUX1	302	0.176815	Dual SMAD-i	Cortical Unit	18
CUX1_TBR1	3246	TBR1+CUX1	286	0.0881084	Dual SMAD-i	Cortical Unit	19
CUX1_TBR1	1575	TBR1+CUX1	116	0.0736508	Dual SMAD-i	Cortical Unit	20
CUX1_TBR1	202	TBR1+CUX1	11	0.0544554	Dual SMAD-i	Cortical Unit	21
CUX1_TBR1	12431	TBR1+CUX1	2336	0.187917	Dual SMAD-i	Outside Cortical Units	na
CUX1_TBR1	1034	TBR1	106	0.102515	Triple-i	Cortical Unit	1
CUX1_TBR1	2611	TBR1	703	0.269245	Triple-i	Cortical Unit	2
CUX1_TBR1	1939	TBR1	742	0.382671	Triple-i	Cortical Unit	3
CUX1_TBR1	1729	TBR1	416	0.240602	Triple-i	Cortical Unit	4
CUX1_TBR1	506	TBR1	176	0.347826	Triple-i	Cortical Unit	5
CUX1_TBR1	872	TBR1	87	0.0997706	Triple-i	Cortical Unit	6
CUX1_TBR1	824	TBR1	96	0.116505	Triple-i	Cortical Unit	7
CUX1_TBR1	1053	TBR1	7	0.00664767	Triple-i	Cortical Unit	8
CUX1_TBR1	3539	TBR1	781	0.220684	Triple-i	Cortical Unit	9
CUX1_TBR1	1850	TBR1	680	0.367568	Triple-i	Cortical Unit	10
CUX1_TBR1	2140	TBR1	425	0.198598	Triple-i	Cortical Unit	11
CUX1_TBR1	2631	TBR1	950	0.361079	Triple-i	Cortical Unit	12
CUX1_TBR1	1691	TBR1	494	0.292135	Triple-i	Cortical Unit	13
CUX1_TBR1	1513	TBR1	609	0.402512	Triple-i	Cortical Unit	14
CUX1_TBR1	1308	TBR1	351	0.268349	Triple-i	Cortical Unit	15
CUX1_TBR1	1153	TBR1	278	0.24111	Triple-i	Cortical Unit	16
CUX1_TBR1	1802	TBR1	225	0.124861	Triple-i	Cortical Unit	17
CUX1_TBR1	1085	TBR1	62	0.0571429	Triple-i	Cortical Unit	18
CUX1_TBR1	885	TBR1	108	0.122034	Triple-i	Cortical Unit	19
CUX1_TBR1	1683	TBR1	529	0.31432	Triple-i	Cortical Unit	20
CUX1_TBR1	664	TBR1	177	0.266566	Triple-i	Cortical Unit	21
CUX1_TBR1	627	TBR1	55	0.0877193	Triple-i	Cortical Unit	22
CUX1_TBR1	1565	TBR1	40	0.0255591	Triple-i	Cortical Unit	23
CUX1_TBR1	1421	TBR1	391	0.275158	Triple-i	Cortical Unit	24
CUX1_TBR1	1127	TBR1	284	0.251996	Triple-i	Cortical Unit	25
CUX1_TBR1	784	TBR1	291	0.371173	Triple-i	Cortical Unit	26
CUX1_TBR1	1149	TBR1	353	0.307224	Triple-i	Cortical Unit	27
CUX1_TBR1	1307	TBR1	465	0.355777	Triple-i	Cortical Unit	28
CUX1_TBR1	642	TBR1	239	0.372274	Triple-i	Cortical Unit	29
CUX1_TBR1	1190	TBR1	14	0.0117647	Triple-i	Cortical Unit	30
CUX1_TBR1	2854	TBR1	658	0.230554	Triple-i	Cortical Unit	31
CUX1_TBR1	1802	TBR1	419	0.232519	Triple-i	Cortical Unit	32
CUX1_TBR1	500	TBR1	3	0.006	Triple-i	Cortical Unit	33
CUX1_TBR1	3357	TBR1	556	0.165624	Triple-i	Cortical Unit	34
CUX1_TBR1	10509	TBR1	2114	0.201161	Triple-i	Outside Cortical Units	na
CUX1_TBR1	1034	CUX1	41	0.0396518	Triple-i	Cortical Unit	1
CUX1_TBR1	2611	CUX1	419	0.160475	Triple-i	Cortical Unit	2
CUX1_TBR1	1939	CUX1	1189	0.613203	Triple-i	Cortical Unit	3
CUX1_TBR1	1729	CUX1	1055	0.610179	Triple-i	Cortical Unit	4
CUX1_TBR1	506	CUX1	246	0.486166	Triple-i	Cortical Unit	5
CUX1_TBR1	872	CUX1	257	0.294725	Triple-i	Cortical Unit	6
CUX1_TBR1	824	CUX1	37	0.0449029	Triple-i	Cortical Unit	7
CUX1_TBR1	1053	CUX1	70	0.0664767	Triple-i	Cortical Unit	8
CUX1_TBR1	3539	CUX1	488	0.137892	Triple-i	Cortical Unit	9
CUX1_TBR1	1850	CUX1	464	0.250811	Triple-i	Cortical Unit	10
CUX1_TBR1	2140	CUX1	306	0.142991	Triple-i	Cortical Unit	11
CUX1_TBR1	2631	CUX1	978	0.371722	Triple-i	Cortical Unit	12
CUX1_TBR1	1691	CUX1	575	0.340035	Triple-i	Cortical Unit	13
CUX1_TBR1	1513	CUX1	672	0.444151	Triple-i	Cortical Unit	14
CUX1_TBR1	1308	CUX1	671	0.512997	Triple-i	Cortical Unit	15
CUX1_TBR1	1153	CUX1	420	0.364267	Triple-i	Cortical Unit	16
CUX1_TBR1	1802	CUX1	408	0.226415	Triple-i	Cortical Unit	17
CUX1_TBR1	1085	CUX1	112	0.103226	Triple-i	Cortical Unit	18
CUX1_TBR1	885	CUX1	212	0.239548	Triple-i	Cortical Unit	19
CUX1_TBR1	1683	CUX1	610	0.362448	Triple-i	Cortical Unit	20
CUX1_TBR1	664	CUX1	238	0.358434	Triple-i	Cortical Unit	21
CUX1_TBR1	627	CUX1	163	0.259968	Triple-i	Cortical Unit	22
CUX1_TBR1	1565	CUX1	61	0.0389776	Triple-i	Cortical Unit	23
CUX1_TBR1	1421	CUX1	645	0.453906	Triple-i	Cortical Unit	24
CUX1_TBR1	1127	CUX1	792	0.702751	Triple-i	Cortical Unit	25
CUX1_TBR1	784	CUX1	340	0.433673	Triple-i	Cortical Unit	26
CUX1_TBR1	1149	CUX1	372	0.32376	Triple-i	Cortical Unit	27
CUX1_TBR1	1307	CUX1	537	0.410865	Triple-i	Cortical Unit	28
CUX1_TBR1	642	CUX1	279	0.434579	Triple-i	Cortical Unit	29
CUX1_TBR1	1190	CUX1	55	0.0462185	Triple-i	Cortical Unit	30
CUX1_TBR1	2854	CUX1	793	0.277856	Triple-i	Cortical Unit	31
CUX1_TBR1	1802	CUX1	590	0.327414	Triple-i	Cortical Unit	32
CUX1_TBR1	500	CUX1	15	0.03	Triple-i	Cortical Unit	33
CUX1_TBR1	3357	CUX1	1177	0.350611	Triple-i	Cortical Unit	34
CUX1_TBR1	10509	CUX1	3340	0.317823	Triple-i	Outside Cortical Units	na
CUX1_TBR1	1034	TBR1+CUX1	14	0.0135397	Triple-i	Cortical Unit	1
CUX1_TBR1	2611	TBR1+CUX1	241	0.0923018	Triple-i	Cortical Unit	2
CUX1_TBR1	1939	TBR1+CUX1	657	0.338834	Triple-i	Cortical Unit	3
CUX1_TBR1	1729	TBR1+CUX1	380	0.21978	Triple-i	Cortical Unit	4
CUX1_TBR1	506	TBR1+CUX1	147	0.290514	Triple-i	Cortical Unit	5
CUX1_TBR1	872	TBR1+CUX1	62	0.0711009	Triple-i	Cortical Unit	6
CUX1_TBR1	824	TBR1+CUX1	18	0.0218447	Triple-i	Cortical Unit	7
CUX1_TBR1	1053	TBR1+CUX1	6	0.00569801	Triple-i	Cortical Unit	8
CUX1_TBR1	3539	TBR1+CUX1	306	0.0864651	Triple-i	Cortical Unit	9
CUX1_TBR1	1850	TBR1+CUX1	358	0.193514	Triple-i	Cortical Unit	10
CUX1_TBR1	2140	TBR1+CUX1	185	0.0864486	Triple-i	Cortical Unit	11
CUX1_TBR1	2631	TBR1+CUX1	666	0.253136	Triple-i	Cortical Unit	12
CUX1_TBR1	1691	TBR1+CUX1	353	0.208752	Triple-i	Cortical Unit	13
CUX1_TBR1	1513	TBR1+CUX1	480	0.31725	Triple-i	Cortical Unit	14
CUX1_TBR1	1308	TBR1+CUX1	312	0.238532	Triple-i	Cortical Unit	15
CUX1_TBR1	1153	TBR1+CUX1	220	0.190807	Triple-i	Cortical Unit	16
CUX1_TBR1	1802	TBR1+CUX1	185	0.102664	Triple-i	Cortical Unit	17
CUX1_TBR1	1085	TBR1+CUX1	35	0.0322581	Triple-i	Cortical Unit	18
CUX1_TBR1	885	TBR1+CUX1	86	0.0971751	Triple-i	Cortical Unit	19
CUX1_TBR1	1683	TBR1+CUX1	398	0.236482	Triple-i	Cortical Unit	20
CUX1_TBR1	664	TBR1+CUX1	133	0.200301	Triple-i	Cortical Unit	21
CUX1_TBR1	627	TBR1+CUX1	49	0.0781499	Triple-i	Cortical Unit	22
CUX1_TBR1	1565	TBR1+CUX1	17	0.0108626	Triple-i	Cortical Unit	23
CUX1_TBR1	1421	TBR1+CUX1	348	0.244898	Triple-i	Cortical Unit	24
CUX1_TBR1	1127	TBR1+CUX1	264	0.23425	Triple-i	Cortical Unit	25
CUX1_TBR1	784	TBR1+CUX1	231	0.294643	Triple-i	Cortical Unit	26
CUX1_TBR1	1149	TBR1+CUX1	235	0.204526	Triple-i	Cortical Unit	27
CUX1_TBR1	1307	TBR1+CUX1	367	0.280796	Triple-i	Cortical Unit	28
CUX1_TBR1	642	TBR1+CUX1	182	0.283489	Triple-i	Cortical Unit	29
CUX1_TBR1	1190	TBR1+CUX1	6	0.00504202	Triple-i	Cortical Unit	30
CUX1_TBR1	2854	TBR1+CUX1	473	0.165732	Triple-i	Cortical Unit	31
CUX1_TBR1	1802	TBR1+CUX1	329	0.182575	Triple-i	Cortical Unit	32
CUX1_TBR1	500	TBR1+CUX1	1	0.002	Triple-i	Cortical Unit	33
CUX1_TBR1	3357	TBR1+CUX1	510	0.151921	Triple-i	Cortical Unit	34
CUX1_TBR1	10509	TBR1+CUX1	1848	0.175849	Triple-i	Outside Cortical Units	na
CTIP2_SATB2	1569	SATB2	207	0.131931	Dual SMAD-i	Cortical Unit	1
CTIP2_SATB2	157	SATB2	7	0.044586	Dual SMAD-i	Cortical Unit	2
CTIP2_SATB2	112	SATB2	0	0	Dual SMAD-i	Cortical Unit	3
CTIP2_SATB2	266	SATB2	20	0.075188	Dual SMAD-i	Cortical Unit	4
CTIP2_SATB2	351	SATB2	4	0.011396	Dual SMAD-i	Cortical Unit	5
CTIP2_SATB2	194	SATB2	3	0.0154639	Dual SMAD-i	Cortical Unit	6
CTIP2_SATB2	118	SATB2	48	0.40678	Dual SMAD-i	Cortical Unit	7
CTIP2_SATB2	350	SATB2	5	0.0142857	Dual SMAD-i	Cortical Unit	8
CTIP2_SATB2	868	SATB2	83	0.0956221	Dual SMAD-i	Cortical Unit	9
CTIP2_SATB2	725	SATB2	37	0.0510345	Dual SMAD-i	Cortical Unit	10
CTIP2_SATB2	344	SATB2	15	0.0436047	Dual SMAD-i	Cortical Unit	11
CTIP2_SATB2	291	SATB2	11	0.0378007	Dual SMAD-i	Cortical Unit	12
CTIP2_SATB2	497	SATB2	11	0.0221328	Dual SMAD-i	Cortical Unit	13
CTIP2_SATB2	328	SATB2	15	0.0457317	Dual SMAD-i	Cortical Unit	14
CTIP2_SATB2	544	SATB2	28	0.0514706	Dual SMAD-i	Cortical Unit	15
CTIP2_SATB2	1728	SATB2	51	0.0295139	Dual SMAD-i	Cortical Unit	16
CTIP2_SATB2	531	SATB2	37	0.0696798	Dual SMAD-i	Cortical Unit	17
CTIP2_SATB2	1038	SATB2	32	0.0308285	Dual SMAD-i	Cortical Unit	18
CTIP2_SATB2	1705	SATB2	32	0.0187683	Dual SMAD-i	Cortical Unit	19
CTIP2_SATB2	1476	SATB2	70	0.0474255	Dual SMAD-i	Cortical Unit	20
CTIP2_SATB2	175	SATB2	18	0.102857	Dual SMAD-i	Cortical Unit	21
CTIP2_SATB2	29447	SATB2	3287	0.111624	Dual SMAD-i	Outside Cortical Units	na
CTIP2_SATB2	1569	CTIP2	185	0.117909	Dual SMAD-i	Cortical Unit	1
CTIP2_SATB2	157	CTIP2	3	0.0191083	Dual SMAD-i	Cortical Unit	2
CTIP2_SATB2	112	CTIP2	0	0	Dual SMAD-i	Cortical Unit	3
CTIP2_SATB2	266	CTIP2	1	0.0037594	Dual SMAD-i	Cortical Unit	4
CTIP2_SATB2	351	CTIP2	2	0.00569801	Dual SMAD-i	Cortical Unit	5
CTIP2_SATB2	194	CTIP2	0	0	Dual SMAD-i	Cortical Unit	6
CTIP2_SATB2	118	CTIP2	1	0.00847458	Dual SMAD-i	Cortical Unit	7
CTIP2_SATB2	350	CTIP2	7	0.02	Dual SMAD-i	Cortical Unit	8
CTIP2_SATB2	868	CTIP2	94	0.108295	Dual SMAD-i	Cortical Unit	9
CTIP2_SATB2	725	CTIP2	136	0.187586	Dual SMAD-i	Cortical Unit	10
CTIP2_SATB2	344	CTIP2	3	0.00872093	Dual SMAD-i	Cortical Unit	11
CTIP2_SATB2	291	CTIP2	29	0.0996564	Dual SMAD-i	Cortical Unit	12
CTIP2_SATB2	497	CTIP2	69	0.138833	Dual SMAD-i	Cortical Unit	13
CTIP2_SATB2	328	CTIP2	66	0.20122	Dual SMAD-i	Cortical Unit	14
CTIP2_SATB2	544	CTIP2	55	0.101103	Dual SMAD-i	Cortical Unit	15
CTIP2_SATB2	1728	CTIP2	201	0.116319	Dual SMAD-i	Cortical Unit	16
CTIP2_SATB2	531	CTIP2	149	0.280603	Dual SMAD-i	Cortical Unit	17
CTIP2_SATB2	1038	CTIP2	113	0.108863	Dual SMAD-i	Cortical Unit	18
CTIP2_SATB2	1705	CTIP2	190	0.111437	Dual SMAD-i	Cortical Unit	19
CTIP2_SATB2	1476	CTIP2	187	0.126694	Dual SMAD-i	Cortical Unit	20
CTIP2_SATB2	175	CTIP2	65	0.371429	Dual SMAD-i	Cortical Unit	21
CTIP2_SATB2	29447	CTIP2	2868	0.0973953	Dual SMAD-i	Outside Cortical Units	na
CTIP2_SATB2	1569	SATB2+CTIP2	113	0.0720204	Dual SMAD-i	Cortical Unit	1
CTIP2_SATB2	157	SATB2+CTIP2	1	0.00636943	Dual SMAD-i	Cortical Unit	2
CTIP2_SATB2	112	SATB2+CTIP2	0	0	Dual SMAD-i	Cortical Unit	3
CTIP2_SATB2	266	SATB2+CTIP2	0	0	Dual SMAD-i	Cortical Unit	4
CTIP2_SATB2	351	SATB2+CTIP2	0	0	Dual SMAD-i	Cortical Unit	5
CTIP2_SATB2	194	SATB2+CTIP2	0	0	Dual SMAD-i	Cortical Unit	6
CTIP2_SATB2	118	SATB2+CTIP2	0	0	Dual SMAD-i	Cortical Unit	7
CTIP2_SATB2	350	SATB2+CTIP2	0	0	Dual SMAD-i	Cortical Unit	8
CTIP2_SATB2	868	SATB2+CTIP2	48	0.0552995	Dual SMAD-i	Cortical Unit	9
CTIP2_SATB2	725	SATB2+CTIP2	20	0.0275862	Dual SMAD-i	Cortical Unit	10
CTIP2_SATB2	344	SATB2+CTIP2	0	0	Dual SMAD-i	Cortical Unit	11
CTIP2_SATB2	291	SATB2+CTIP2	8	0.0274914	Dual SMAD-i	Cortical Unit	12
CTIP2_SATB2	497	SATB2+CTIP2	8	0.0160966	Dual SMAD-i	Cortical Unit	13
CTIP2_SATB2	328	SATB2+CTIP2	12	0.0365854	Dual SMAD-i	Cortical Unit	14
CTIP2_SATB2	544	SATB2+CTIP2	15	0.0275735	Dual SMAD-i	Cortical Unit	15
CTIP2_SATB2	1728	SATB2+CTIP2	27	0.015625	Dual SMAD-i	Cortical Unit	16
CTIP2_SATB2	531	SATB2+CTIP2	30	0.0564972	Dual SMAD-i	Cortical Unit	17
CTIP2_SATB2	1038	SATB2+CTIP2	15	0.0144509	Dual SMAD-i	Cortical Unit	18
CTIP2_SATB2	1705	SATB2+CTIP2	18	0.0105572	Dual SMAD-i	Cortical Unit	19
CTIP2_SATB2	1476	SATB2+CTIP2	44	0.0298103	Dual SMAD-i	Cortical Unit	20
CTIP2_SATB2	175	SATB2+CTIP2	15	0.0857143	Dual SMAD-i	Cortical Unit	21
CTIP2_SATB2	29447	SATB2+CTIP2	1929	0.0655075	Dual SMAD-i	Outside Cortical Units	na
CTIP2_SATB2	105	SATB2	31	0.295238	Triple-i	Cortical Unit	1
CTIP2_SATB2	122	SATB2	1	0.00819672	Triple-i	Cortical Unit	2
CTIP2_SATB2	203	SATB2	46	0.226601	Triple-i	Cortical Unit	3
CTIP2_SATB2	246	SATB2	32	0.130081	Triple-i	Cortical Unit	4
CTIP2_SATB2	1751	SATB2	555	0.316962	Triple-i	Cortical Unit	5
CTIP2_SATB2	215	SATB2	8	0.0372093	Triple-i	Cortical Unit	6
CTIP2_SATB2	1621	SATB2	688	0.424429	Triple-i	Cortical Unit	7
CTIP2_SATB2	3343	SATB2	1114	0.333234	Triple-i	Cortical Unit	8
CTIP2_SATB2	4547	SATB2	1425	0.313393	Triple-i	Cortical Unit	9
CTIP2_SATB2	1892	SATB2	456	0.241015	Triple-i	Cortical Unit	10
CTIP2_SATB2	758	SATB2	377	0.497361	Triple-i	Cortical Unit	11
CTIP2_SATB2	861	SATB2	51	0.0592334	Triple-i	Cortical Unit	12
CTIP2_SATB2	1180	SATB2	154	0.130508	Triple-i	Cortical Unit	13
CTIP2_SATB2	1275	SATB2	349	0.273725	Triple-i	Cortical Unit	14
CTIP2_SATB2	2141	SATB2	414	0.193368	Triple-i	Cortical Unit	15
CTIP2_SATB2	1546	SATB2	474	0.306598	Triple-i	Cortical Unit	16
CTIP2_SATB2	1620	SATB2	333	0.205556	Triple-i	Cortical Unit	17
CTIP2_SATB2	831	SATB2	255	0.306859	Triple-i	Cortical Unit	18
CTIP2_SATB2	1940	SATB2	333	0.171649	Triple-i	Cortical Unit	19
CTIP2_SATB2	1878	SATB2	544	0.28967	Triple-i	Cortical Unit	20
CTIP2_SATB2	1713	SATB2	158	0.0922358	Triple-i	Cortical Unit	21
CTIP2_SATB2	399	SATB2	41	0.102757	Triple-i	Cortical Unit	22
CTIP2_SATB2	694	SATB2	145	0.208934	Triple-i	Cortical Unit	23
CTIP2_SATB2	727	SATB2	184	0.253095	Triple-i	Cortical Unit	24
CTIP2_SATB2	533	SATB2	102	0.19137	Triple-i	Cortical Unit	25
CTIP2_SATB2	1492	SATB2	46	0.0308311	Triple-i	Cortical Unit	26
CTIP2_SATB2	777	SATB2	29	0.037323	Triple-i	Cortical Unit	27
CTIP2_SATB2	725	SATB2	9	0.0124138	Triple-i	Cortical Unit	28
CTIP2_SATB2	699	SATB2	6	0.00858369	Triple-i	Cortical Unit	29
CTIP2_SATB2	28473	SATB2	5770	0.202648	Triple-i	Outside Cortical Units	na
CTIP2_SATB2	105	CTIP2	24	0.228571	Triple-i	Cortical Unit	1
CTIP2_SATB2	122	CTIP2	0	0	Triple-i	Cortical Unit	2
CTIP2_SATB2	203	CTIP2	48	0.236453	Triple-i	Cortical Unit	3
CTIP2_SATB2	246	CTIP2	52	0.211382	Triple-i	Cortical Unit	4
CTIP2_SATB2	1751	CTIP2	428	0.244432	Triple-i	Cortical Unit	5
CTIP2_SATB2	215	CTIP2	4	0.0186047	Triple-i	Cortical Unit	6
CTIP2_SATB2	1621	CTIP2	375	0.231339	Triple-i	Cortical Unit	7
CTIP2_SATB2	3343	CTIP2	457	0.136704	Triple-i	Cortical Unit	8
CTIP2_SATB2	4547	CTIP2	730	0.160545	Triple-i	Cortical Unit	9
CTIP2_SATB2	1892	CTIP2	268	0.141649	Triple-i	Cortical Unit	10
CTIP2_SATB2	758	CTIP2	196	0.258575	Triple-i	Cortical Unit	11
CTIP2_SATB2	861	CTIP2	417	0.484321	Triple-i	Cortical Unit	12
CTIP2_SATB2	1180	CTIP2	487	0.412712	Triple-i	Cortical Unit	13
CTIP2_SATB2	1275	CTIP2	558	0.437647	Triple-i	Cortical Unit	14
CTIP2_SATB2	2141	CTIP2	766	0.357777	Triple-i	Cortical Unit	15
CTIP2_SATB2	1546	CTIP2	852	0.5511	Triple-i	Cortical Unit	16
CTIP2_SATB2	1620	CTIP2	547	0.337654	Triple-i	Cortical Unit	17
CTIP2_SATB2	831	CTIP2	281	0.338147	Triple-i	Cortical Unit	18
CTIP2_SATB2	1940	CTIP2	606	0.312371	Triple-i	Cortical Unit	19
CTIP2_SATB2	1878	CTIP2	844	0.449414	Triple-i	Cortical Unit	20
CTIP2_SATB2	1713	CTIP2	503	0.293637	Triple-i	Cortical Unit	21
CTIP2_SATB2	399	CTIP2	79	0.197995	Triple-i	Cortical Unit	22
CTIP2_SATB2	694	CTIP2	170	0.244957	Triple-i	Cortical Unit	23
CTIP2_SATB2	727	CTIP2	225	0.309491	Triple-i	Cortical Unit	24
CTIP2_SATB2	533	CTIP2	121	0.227017	Triple-i	Cortical Unit	25
CTIP2_SATB2	1492	CTIP2	181	0.121314	Triple-i	Cortical Unit	26
CTIP2_SATB2	777	CTIP2	113	0.145431	Triple-i	Cortical Unit	27
CTIP2_SATB2	725	CTIP2	59	0.0813793	Triple-i	Cortical Unit	28
CTIP2_SATB2	699	CTIP2	15	0.0214592	Triple-i	Cortical Unit	29
CTIP2_SATB2	28473	CTIP2	4643	0.163067	Triple-i	Outside Cortical Units	na
CTIP2_SATB2	105	SATB2+CTIP2	20	0.190476	Triple-i	Cortical Unit	1
CTIP2_SATB2	122	SATB2+CTIP2	0	0	Triple-i	Cortical Unit	2
CTIP2_SATB2	203	SATB2+CTIP2	33	0.162562	Triple-i	Cortical Unit	3
CTIP2_SATB2	246	SATB2+CTIP2	24	0.097561	Triple-i	Cortical Unit	4
CTIP2_SATB2	1751	SATB2+CTIP2	338	0.193033	Triple-i	Cortical Unit	5
CTIP2_SATB2	215	SATB2+CTIP2	0	0	Triple-i	Cortical Unit	6
CTIP2_SATB2	1621	SATB2+CTIP2	325	0.200494	Triple-i	Cortical Unit	7
CTIP2_SATB2	3343	SATB2+CTIP2	376	0.112474	Triple-i	Cortical Unit	8
CTIP2_SATB2	4547	SATB2+CTIP2	586	0.128876	Triple-i	Cortical Unit	9
CTIP2_SATB2	1892	SATB2+CTIP2	203	0.107294	Triple-i	Cortical Unit	10
CTIP2_SATB2	758	SATB2+CTIP2	179	0.236148	Triple-i	Cortical Unit	11
CTIP2_SATB2	861	SATB2+CTIP2	42	0.0487805	Triple-i	Cortical Unit	12
CTIP2_SATB2	1180	SATB2+CTIP2	136	0.115254	Triple-i	Cortical Unit	13
CTIP2_SATB2	1275	SATB2+CTIP2	316	0.247843	Triple-i	Cortical Unit	14
CTIP2_SATB2	2141	SATB2+CTIP2	353	0.164876	Triple-i	Cortical Unit	15
CTIP2_SATB2	1546	SATB2+CTIP2	432	0.279431	Triple-i	Cortical Unit	16
CTIP2_SATB2	1620	SATB2+CTIP2	291	0.17963	Triple-i	Cortical Unit	17
CTIP2_SATB2	831	SATB2+CTIP2	221	0.265945	Triple-i	Cortical Unit	18
CTIP2_SATB2	1940	SATB2+CTIP2	290	0.149485	Triple-i	Cortical Unit	19
CTIP2_SATB2	1878	SATB2+CTIP2	500	0.266241	Triple-i	Cortical Unit	20
CTIP2_SATB2	1713	SATB2+CTIP2	133	0.0776416	Triple-i	Cortical Unit	21
CTIP2_SATB2	399	SATB2+CTIP2	32	0.0802005	Triple-i	Cortical Unit	22
CTIP2_SATB2	694	SATB2+CTIP2	124	0.178674	Triple-i	Cortical Unit	23
CTIP2_SATB2	727	SATB2+CTIP2	149	0.204952	Triple-i	Cortical Unit	24
CTIP2_SATB2	533	SATB2+CTIP2	77	0.144465	Triple-i	Cortical Unit	25
CTIP2_SATB2	1492	SATB2+CTIP2	30	0.0201072	Triple-i	Cortical Unit	26
CTIP2_SATB2	777	SATB2+CTIP2	14	0.018018	Triple-i	Cortical Unit	27
CTIP2_SATB2	725	SATB2+CTIP2	1	0.00137931	Triple-i	Cortical Unit	28
CTIP2_SATB2	699	SATB2+CTIP2	0	0	Triple-i	Cortical Unit	29
CTIP2_SATB2	28473	SATB2+CTIP2	3696	0.129807	Triple-i	Outside Cortical Units	na
