# Supplementary material for: Enhanced cortical neural stem cell identity through short SMAD and WNT inhibition in human cerebral organoids facilitates emergence of outer radial glial cells
Source: Nat Cell Biol. 2022 Jun 13;24(6):981–95. doi: 10.1038/s41556-022-00929-5 (PMC9203281; doi:10.1038/s41556-022-00929-5)
Supplement: Source Data Fig. 8 — Day 17 WT and MC organoid sizes. Immunostaining counts of CASP3 in day 20 WT and MC organoids. [file 41556_2022_929_MOESM9_ESM.xlsx]

## Sheet: Fig 8b
Source Data Fig. 8b. Organoid size estimates WT and MC day 17 H9 organoids.
Protocol	Organoid Experiment	Organoid No.	Organoid Area [mm squared]
Inhibitor-free	WT	1	0.573966
Inhibitor-free	WT	2	0.759184
Inhibitor-free	WT	3	0.599954
Inhibitor-free	WT	4	0.549546
Inhibitor-free	WT	5	0.670801
Inhibitor-free	WT	6	0.678741
Inhibitor-free	WT	7	0.532598
Inhibitor-free	WT	8	0.693538
Inhibitor-free	WT	9	0.598287
Inhibitor-free	WT	10	0.529579
Inhibitor-free	WT	11	0.608354
Inhibitor-free	WT	12	0.600822
Inhibitor-free	WT	13	0.752921
Inhibitor-free	WT	14	0.754463
Inhibitor-free	WT	15	0.579436
Inhibitor-free	WT	16	0.509031
Inhibitor-free	WT	17	0.529103
Inhibitor-free	WT	18	0.467245
Inhibitor-free	WT	19	0.418967
Inhibitor-free	WT	20	0.744269
Inhibitor-free	WT	21	0.734524
Inhibitor-free	WT	22	0.644544
Inhibitor-free	WT	23	0.629523
Inhibitor-free	WT	24	0.580617
Inhibitor-free	WT	25	0.60934
Inhibitor-free	MC	1	0.607067
Inhibitor-free	MC	2	0.255364
Inhibitor-free	MC	3	0.600971
Inhibitor-free	MC	4	0.472191
Inhibitor-free	MC	5	0.620018
Inhibitor-free	MC	6	0.670295
Inhibitor-free	MC	7	0.60656
Inhibitor-free	MC	8	0.594353
Inhibitor-free	MC	9	0.637957
Inhibitor-free	MC	10	0.526239
Inhibitor-free	MC	11	0.56318
Inhibitor-free	MC	12	0.590821
Inhibitor-free	MC	13	0.717616
Inhibitor-free	MC	14	0.507673
Inhibitor-free	MC	15	0.55618
Dual SMAD-i	WT	1	0.793502
Dual SMAD-i	WT	2	0.585172
Dual SMAD-i	WT	3	0.643718
Dual SMAD-i	WT	4	0.790741
Dual SMAD-i	WT	5	0.781021
Dual SMAD-i	WT	6	0.629912
Dual SMAD-i	WT	7	0.513425
Dual SMAD-i	WT	8	0.676969
Dual SMAD-i	WT	9	0.725611
Dual SMAD-i	WT	10	0.543898
Dual SMAD-i	WT	11	0.507377
Dual SMAD-i	WT	12	0.519939
Dual SMAD-i	WT	13	0.327064
Dual SMAD-i	WT	14	0.305353
Dual SMAD-i	WT	15	0.358327
Dual SMAD-i	WT	16	0.255543
Dual SMAD-i	WT	17	0.367798
Dual SMAD-i	WT	18	0.3126
Dual SMAD-i	WT	19	0.308568
Dual SMAD-i	WT	20	0.329828
Dual SMAD-i	WT	21	0.285033
Dual SMAD-i	WT	22	0.342611
Dual SMAD-i	WT	23	0.326415
Dual SMAD-i	WT	24	0.443042
Dual SMAD-i	MC	1	0.36922
Dual SMAD-i	MC	2	0.598766
Dual SMAD-i	MC	3	0.454569
Dual SMAD-i	MC	4	0.631766
Dual SMAD-i	MC	5	0.748343
Dual SMAD-i	MC	6	0.350266
Dual SMAD-i	MC	7	0.430771
Dual SMAD-i	MC	8	0.405955
Dual SMAD-i	MC	9	0.254822
Dual SMAD-i	MC	10	0.311717
Dual SMAD-i	MC	11	0.387249
Dual SMAD-i	MC	12	0.404977
Dual SMAD-i	MC	13	0.239556
Dual SMAD-i	MC	14	0.286731
Dual SMAD-i	MC	15	0.214322
Dual SMAD-i	MC	16	0.189675
Triple-i	WT	1	1.06971
Triple-i	WT	2	0.954038
Triple-i	WT	3	0.862944
Triple-i	WT	4	0.877985
Triple-i	WT	5	0.90527
Triple-i	WT	6	0.967626
Triple-i	WT	7	1.01093
Triple-i	WT	8	0.93964
Triple-i	WT	9	0.947094
Triple-i	WT	10	1.00925
Triple-i	WT	11	0.929335
Triple-i	WT	12	0.777877
Triple-i	WT	13	0.838979
Triple-i	WT	14	0.704812
Triple-i	WT	15	0.736013
Triple-i	WT	16	0.81192
Triple-i	WT	17	0.886914
Triple-i	WT	18	0.891672
Triple-i	WT	19	0.853195
Triple-i	WT	20	0.925186
Triple-i	WT	21	0.866545
Triple-i	WT	22	0.974209
Triple-i	WT	23	0.934949
Triple-i	WT	24	0.96206
Triple-i	MC	1	0.903437
Triple-i	MC	2	0.962077
Triple-i	MC	3	0.745157
Triple-i	MC	4	0.790458
Triple-i	MC	5	1.12124
Triple-i	MC	6	0.959354
Triple-i	MC	7	0.525389
Triple-i	MC	8	0.811421
Triple-i	MC	9	0.736338
Triple-i	MC	10	0.616865
Triple-i	MC	11	0.773721
Triple-i	MC	12	0.968261
Triple-i	MC	13	0.734753
Triple-i	MC	14	0.990882
Triple-i	MC	15	0.576245
Triple-i	MC	16	0.725105

## Sheet: Fig 8c
Source Data Fig. 8c. Immunostaining counts WT and MC day 20 H9 organoids.
Protocol	Organoid Experiment	No. CAS3+	No. DAPI
Inhibitor-free	WT	125	4989
Dual SMAD-i	WT	125	6408
Triple-i	WT	370	10324
Inhibitor-free	MC	191	6495
Dual SMAD-i	MC	497	5182
Triple-i	MC	3268	7886
