# Supplementary material for: Enhanced cortical neural stem cell identity through short SMAD and WNT inhibition in human cerebral organoids facilitates emergence of outer radial glial cells
Source: Nat Cell Biol. 2022 Jun 13;24(6):981–95. doi: 10.1038/s41556-022-00929-5 (PMC9203281; doi:10.1038/s41556-022-00929-5)
Supplement: Source Data Extended Data Fig. 2 — Immunostaining counts of NSC and cortical markers in day 12 monolayer cultures. Immunostaining counts of cortical markers in day 30 ZIP8K8-derived organoids. [file 41556_2022_929_MOESM10_ESM.xlsx]

## Sheet: Ext Data Fig 2c-SOX1;FOXG1;HES5
Source Data Extended Data Fig. 2c. Immunostaining counts day 12 H9 monolayer.
Experiment	Protocol	No. DAPI	Gene	No. Positive Cells	% Positive Cells
FOXG1_SOX1_HES5	Dual SMAD-i	1143	FOXG1	355	0.310586
FOXG1_SOX1_HES5	Dual SMAD-i	1143	HES5	112	0.0979878
FOXG1_SOX1_HES5	Dual SMAD-i	1143	FOXG1+HES5	64	0.055993
FOXG1_SOX1_HES5	Triple-i	1584	FOXG1	1026	0.647727
FOXG1_SOX1_HES5	Triple-i	1584	HES5	7	0.00441919
FOXG1_SOX1_HES5	Triple-i	1584	FOXG1+HES5	490	0.309343

## Sheet: Ext Data Fig 2c-PAX6;EMX;HES5
Source Data Extended Data Fig. 2c. Immunostaining counts day 12 H9 monolayer.
Experiment	Protocol	No. DAPI	Gene	No. Positive Cells	% Positive Cells
PAX6_EMX2_HES5	Dual SMAD-i	864	PAX6	22	0.025463
PAX6_EMX2_HES5	Dual SMAD-i	864	EMX2	188	0.217593
PAX6_EMX2_HES5	Dual SMAD-i	864	PAX6_EMX2	565	0.653935
PAX6_EMX2_HES5	Triple-i	1020	PAX6	19	0.0186275
PAX6_EMX2_HES5	Triple-i	1020	EMX2	126	0.123529
PAX6_EMX2_HES5	Triple-i	1020	PAX6_EMX2	721	0.706863

## Sheet: Ext Data Fig 2d-PAX6;EMX
Source Data Extended Data Fig. 2c. Immunostaining counts day 30 ZIP8K8 Triple-i organoids.
Experiment	Sample_ID	No. DAPI	Gene	No. Positive Cells	% Positive Cells	Protocol	Type	Rosette No.
emx1_pax6	SBNX_emx1_pax6_1	1243	pax6	1082	0.870475	Triple-i	rosette	1
emx1_pax6	SBNX_emx1_pax6_1	2310	pax6	1856	0.803463	Triple-i	rosette	2
emx1_pax6	SBNX_emx1_pax6_1	464	pax6	427	0.920259	Triple-i	rosette	3
emx1_pax6	SBNX_emx1_pax6_1	1701	pax6	132	0.0776014	Triple-i	rosette	4
emx1_pax6	SBNX_emx1_pax6_1	442	pax6	311	0.70362	Triple-i	rosette	5
emx1_pax6	SBNX_emx1_pax6_1	1479	pax6	1008	0.681542	Triple-i	rosette	6
emx1_pax6	SBNX_emx1_pax6_1	981	pax6	721	0.734964	Triple-i	rosette	7
emx1_pax6	SBNX_emx1_pax6_1	1975	pax6	1556	0.787848	Triple-i	rosette	8
emx1_pax6	SBNX_emx1_pax6_1	2379	pax6	1723	0.724254	Triple-i	rosette	9
emx1_pax6	SBNX_emx1_pax6_1	2147	pax6	1560	0.726595	Triple-i	rosette	10
emx1_pax6	SBNX_emx1_pax6_1	1458	pax6	1317	0.903292	Triple-i	rosette	11
emx1_pax6	SBNX_emx1_pax6_1	2533	pax6	2184	0.862219	Triple-i	rosette	12
emx1_pax6	SBNX_emx1_pax6_1	1063	pax6	988	0.929445	Triple-i	rosette	13
emx1_pax6	SBNX_emx1_pax6_1	458	pax6	420	0.917031	Triple-i	rosette	14
emx1_pax6	SBNX_emx1_pax6_1	1243	emx1	1176	0.946098	Triple-i	rosette	1
emx1_pax6	SBNX_emx1_pax6_1	2310	emx1	1789	0.774459	Triple-i	rosette	2
emx1_pax6	SBNX_emx1_pax6_1	464	emx1	2	0.00431034	Triple-i	rosette	3
emx1_pax6	SBNX_emx1_pax6_1	1701	emx1	7	0.00411523	Triple-i	rosette	4
emx1_pax6	SBNX_emx1_pax6_1	442	emx1	385	0.871041	Triple-i	rosette	5
emx1_pax6	SBNX_emx1_pax6_1	1479	emx1	1190	0.804598	Triple-i	rosette	6
emx1_pax6	SBNX_emx1_pax6_1	981	emx1	828	0.844037	Triple-i	rosette	7
emx1_pax6	SBNX_emx1_pax6_1	1975	emx1	1718	0.869873	Triple-i	rosette	8
emx1_pax6	SBNX_emx1_pax6_1	2379	emx1	1612	0.677596	Triple-i	rosette	9
emx1_pax6	SBNX_emx1_pax6_1	2147	emx1	1586	0.738705	Triple-i	rosette	10
emx1_pax6	SBNX_emx1_pax6_1	1458	emx1	1355	0.929355	Triple-i	rosette	11
emx1_pax6	SBNX_emx1_pax6_1	2533	emx1	2195	0.866561	Triple-i	rosette	12
emx1_pax6	SBNX_emx1_pax6_1	1063	emx1	1015	0.954845	Triple-i	rosette	13
emx1_pax6	SBNX_emx1_pax6_1	458	emx1	443	0.967249	Triple-i	rosette	14
emx1_pax6	SBNX_emx1_pax6_1	1243	pax6+emx1	1070	0.860821	Triple-i	rosette	1
emx1_pax6	SBNX_emx1_pax6_1	2310	pax6+emx1	1617	0.7	Triple-i	rosette	2
emx1_pax6	SBNX_emx1_pax6_1	464	pax6+emx1	2	0.00431034	Triple-i	rosette	3
emx1_pax6	SBNX_emx1_pax6_1	1701	pax6+emx1	1	0.000587889	Triple-i	rosette	4
emx1_pax6	SBNX_emx1_pax6_1	442	pax6+emx1	309	0.699095	Triple-i	rosette	5
emx1_pax6	SBNX_emx1_pax6_1	1479	pax6+emx1	959	0.648411	Triple-i	rosette	6
emx1_pax6	SBNX_emx1_pax6_1	981	pax6+emx1	697	0.710499	Triple-i	rosette	7
emx1_pax6	SBNX_emx1_pax6_1	1975	pax6+emx1	1514	0.766582	Triple-i	rosette	8
emx1_pax6	SBNX_emx1_pax6_1	2379	pax6+emx1	1484	0.623792	Triple-i	rosette	9
emx1_pax6	SBNX_emx1_pax6_1	2147	pax6+emx1	1438	0.669772	Triple-i	rosette	10
emx1_pax6	SBNX_emx1_pax6_1	1458	pax6+emx1	1294	0.887517	Triple-i	rosette	11
emx1_pax6	SBNX_emx1_pax6_1	2533	pax6+emx1	2069	0.816818	Triple-i	rosette	12
emx1_pax6	SBNX_emx1_pax6_1	1063	pax6+emx1	976	0.918156	Triple-i	rosette	13
emx1_pax6	SBNX_emx1_pax6_1	458	pax6+emx1	418	0.912664	Triple-i	rosette	14
emx1_pax6	SBNX_emx1_pax6_2	3837	pax6	3346	0.872035	Triple-i	rosette	1
emx1_pax6	SBNX_emx1_pax6_2	2398	pax6	2182	0.909925	Triple-i	rosette	2
emx1_pax6	SBNX_emx1_pax6_2	4906	pax6	3948	0.804729	Triple-i	rosette	3
emx1_pax6	SBNX_emx1_pax6_2	1046	pax6	801	0.765774	Triple-i	rosette	4
emx1_pax6	SBNX_emx1_pax6_2	1329	pax6	841	0.632807	Triple-i	rosette	5
emx1_pax6	SBNX_emx1_pax6_2	1098	pax6	685	0.623862	Triple-i	rosette	6
emx1_pax6	SBNX_emx1_pax6_2	5121	pax6	3264	0.637376	Triple-i	rosette	7
emx1_pax6	SBNX_emx1_pax6_2	3715	pax6	557	0.149933	Triple-i	rosette	8
emx1_pax6	SBNX_emx1_pax6_2	625	pax6	470	0.752	Triple-i	rosette	9
emx1_pax6	SBNX_emx1_pax6_2	2139	pax6	1465	0.684899	Triple-i	rosette	10
emx1_pax6	SBNX_emx1_pax6_2	684	pax6	548	0.80117	Triple-i	rosette	11
emx1_pax6	SBNX_emx1_pax6_2	1688	pax6	1500	0.888626	Triple-i	rosette	12
emx1_pax6	SBNX_emx1_pax6_2	3837	emx1	3052	0.795413	Triple-i	rosette	1
emx1_pax6	SBNX_emx1_pax6_2	2398	emx1	1905	0.794412	Triple-i	rosette	2
emx1_pax6	SBNX_emx1_pax6_2	4906	emx1	3930	0.80106	Triple-i	rosette	3
emx1_pax6	SBNX_emx1_pax6_2	1046	emx1	659	0.630019	Triple-i	rosette	4
emx1_pax6	SBNX_emx1_pax6_2	1329	emx1	842	0.633559	Triple-i	rosette	5
emx1_pax6	SBNX_emx1_pax6_2	1098	emx1	692	0.630237	Triple-i	rosette	6
emx1_pax6	SBNX_emx1_pax6_2	5121	emx1	2934	0.572935	Triple-i	rosette	7
emx1_pax6	SBNX_emx1_pax6_2	3715	emx1	60	0.0161507	Triple-i	rosette	8
emx1_pax6	SBNX_emx1_pax6_2	625	emx1	426	0.6816	Triple-i	rosette	9
emx1_pax6	SBNX_emx1_pax6_2	2139	emx1	1355	0.633474	Triple-i	rosette	10
emx1_pax6	SBNX_emx1_pax6_2	684	emx1	536	0.783626	Triple-i	rosette	11
emx1_pax6	SBNX_emx1_pax6_2	1688	emx1	1425	0.844194	Triple-i	rosette	12
emx1_pax6	SBNX_emx1_pax6_2	3837	pax6+emx1	2968	0.773521	Triple-i	rosette	1
emx1_pax6	SBNX_emx1_pax6_2	2398	pax6+emx1	1877	0.782736	Triple-i	rosette	2
emx1_pax6	SBNX_emx1_pax6_2	4906	pax6+emx1	3604	0.734611	Triple-i	rosette	3
emx1_pax6	SBNX_emx1_pax6_2	1046	pax6+emx1	625	0.597514	Triple-i	rosette	4
emx1_pax6	SBNX_emx1_pax6_2	1329	pax6+emx1	725	0.545523	Triple-i	rosette	5
emx1_pax6	SBNX_emx1_pax6_2	1098	pax6+emx1	590	0.537341	Triple-i	rosette	6
emx1_pax6	SBNX_emx1_pax6_2	5121	pax6+emx1	2670	0.521383	Triple-i	rosette	7
emx1_pax6	SBNX_emx1_pax6_2	3715	pax6+emx1	38	0.0102288	Triple-i	rosette	8
emx1_pax6	SBNX_emx1_pax6_2	625	pax6+emx1	401	0.6416	Triple-i	rosette	9
emx1_pax6	SBNX_emx1_pax6_2	2139	pax6+emx1	1253	0.585788	Triple-i	rosette	10
emx1_pax6	SBNX_emx1_pax6_2	684	pax6+emx1	509	0.744152	Triple-i	rosette	11
emx1_pax6	SBNX_emx1_pax6_2	1688	pax6+emx1	1376	0.815166	Triple-i	rosette	12
