# Supplementary material for: Enhanced cortical neural stem cell identity through short SMAD and WNT inhibition in human cerebral organoids facilitates emergence of outer radial glial cells
Source: Nat Cell Biol. 2022 Jun 13;24(6):981–95. doi: 10.1038/s41556-022-00929-5 (PMC9203281; doi:10.1038/s41556-022-00929-5)
Supplement: Source Data Extended Data Fig. 9 — SOX2/DCX areas, p-VIM nuclei per vesicle area measured from immunostainings of day 20 WT and MC organoids. [file 41556_2022_929_MOESM11_ESM.xlsx]

## Sheet: Extended Data Fig 9c
Source Data Extended Data Fig. 9c. SOX2 amd DCX area estimates WT and MC day 20 H9 organoids.
Protocol	Organoid Experiment	Vesicle No.	Area for SOX2+ [μm squared]	Area of DCX+ [μm squared]
Inhibitor-free	WT	1	52082	12815
Inhibitor-free	WT	2	34223	6963
Inhibitor-free	WT	3	21744	9307
Inhibitor-free	WT	4	26677	3922
Inhibitor-free	WT	5	33341	2266
Inhibitor-free	WT	6	22945	3089
Inhibitor-free	WT	7	29062	5452
Inhibitor-free	WT	8	19243	2168
Inhibitor-free	WT	9	22936	3754
Inhibitor-free	WT	10	33694	4463
Inhibitor-free	WT	11	11337	3574
Inhibitor-free	WT	12	36876	5816
Inhibitor-free	MC	1	20302	7363
Inhibitor-free	MC	2	35239	19310
Inhibitor-free	MC	3	31907	9395
Inhibitor-free	MC	4	17689	5635
Inhibitor-free	MC	5	17424	8093
Inhibitor-free	MC	6	14234	5217
Inhibitor-free	MC	7	17176	4297
Inhibitor-free	MC	8	21573	7638
Inhibitor-free	MC	9	17371	7072
Inhibitor-free	MC	10	12223	4984
Inhibitor-free	MC	11	11911	4972
Dual SMAD-i	WT	1	45298	14516
Dual SMAD-i	WT	2	36128	7553
Dual SMAD-i	WT	3	36999	8099
Dual SMAD-i	WT	4	22087	4236
Dual SMAD-i	WT	5	32975	6989
Dual SMAD-i	WT	6	22416	7301
Dual SMAD-i	WT	7	29188	1798
Dual SMAD-i	WT	8	6420	1950
Dual SMAD-i	WT	9	17539	7916
Dual SMAD-i	WT	10	13718	2325
Dual SMAD-i	MC	1	8425	2085
Dual SMAD-i	MC	2	8872	2323
Dual SMAD-i	MC	3	8321	2879
Dual SMAD-i	MC	4	16033	8122
Dual SMAD-i	MC	5	10898	5081
Dual SMAD-i	MC	6	13648	9942
Dual SMAD-i	MC	7	15135	13921
Dual SMAD-i	MC	8	11254	7255
Dual SMAD-i	MC	9	25506	12132
Dual SMAD-i	MC	10	20829	18785
Triple-i	WT	1	33325	2159
Triple-i	WT	2	21451	4473
Triple-i	WT	3	15760	1856
Triple-i	WT	4	12110	1831
Triple-i	WT	5	61668	1634
Triple-i	WT	6	23203	2948
Triple-i	WT	7	61970	3548
Triple-i	WT	8	5816	4545
Triple-i	WT	9	62829	13325
Triple-i	WT	10	22499	1422
Triple-i	WT	11	48907	7853
Triple-i	WT	12	54687	17864
Triple-i	WT	13	65708	6066
Triple-i	MC	1	27539	4793
Triple-i	MC	2	40156	18391
Triple-i	MC	3	37124	18520
Triple-i	MC	4	52464	19872
Triple-i	MC	5	17837	5466
Triple-i	MC	6	9925	5463
Triple-i	MC	7	34364	9538
Triple-i	MC	8	28835	16447
Triple-i	MC	9	33532	11802
Triple-i	MC	10	13814	7453
Triple-i	MC	11	54255	35939
Triple-i	MC	12	12807	3191
Triple-i	MC	13	46321	2578

## Sheet: Extended Data Fig 9d
Source Data Extended Data Fig. 9d. pVIM nuclei per pixel estimates WT and MC day 20 H9 organoids.
Protocol	Organoid Experiment	Ventricle No.	Nuclei per pixel
Triple-i	WT	1	0.00845702
Triple-i	WT	2	0.0108543
Triple-i	WT	3	0.00718727
Triple-i	WT	4	0.00937108
Triple-i	WT	5	0.0106456
Triple-i	WT	6	0.00339316
Triple-i	WT	7	0.00359814
Triple-i	WT	8	0.00191068
Triple-i	WT	9	0.00471876
Triple-i	WT	10	0.00894864
Triple-i	WT	11	0.0172469
Triple-i	WT	12	0.00590744
Triple-i	WT	13	0.00192699
Triple-i	WT	14	0.00748744
Triple-i	WT	15	0.0139509
Triple-i	WT	16	0.00803665
Triple-i	WT	17	0.00788628
Triple-i	WT	18	0.00504538
Triple-i	WT	19	0.018118
Triple-i	WT	20	0.00721409
Triple-i	WT	21	0.0075186
Triple-i	WT	22	0.00565133
Triple-i	WT	23	0.00580739
Triple-i	WT	24	0.00784698
Triple-i	WT	25	0.00847173
Triple-i	WT	26	0.0101408
Triple-i	WT	27	0.0151067
Triple-i	MC	1	0.0155957
Triple-i	MC	2	0.00834608
Triple-i	MC	3	0.00250198
Triple-i	MC	4	0.0162657
Triple-i	MC	5	0.00171371
Triple-i	MC	6	0.00608143
Triple-i	MC	7	0.00705388
Triple-i	MC	8	0.0109851
Triple-i	MC	9	0.00800923
Triple-i	MC	10	0.0190541
Triple-i	MC	11	0.00952921
Triple-i	MC	12	0.0112067
Triple-i	MC	13	0.00893186
Triple-i	MC	14	0.00284642
Triple-i	MC	15	0.0157663
Triple-i	MC	16	0.0336532
Triple-i	MC	17	0.0279686
Triple-i	MC	18	0.00502965
Triple-i	MC	19	0.0123588
Triple-i	MC	20	0.00682033
Triple-i	MC	21	0.0311919
Triple-i	MC	22	0.0242106
Triple-i	MC	23	0.0160714
Triple-i	MC	24	0.0260001
Triple-i	MC	25	0.0278948
Triple-i	MC	26	0.0202894
Triple-i	MC	27	0.0417532
Triple-i	MC	28	0.0347426
Triple-i	MC	29	0.0388302
Triple-i	MC	30	0.0214399
Triple-i	MC	31	0.017318
Triple-i	MC	32	0.0173048
Triple-i	MC	33	0.0188368
Triple-i	MC	34	0.0281058
Triple-i	MC	35	0.0213069
Triple-i	MC	36	0.0166286
Triple-i	MC	37	0.00931718
Triple-i	MC	38	0.00727142
Dual SMAD-i	WT	1	0.0116054
Dual SMAD-i	WT	2	0.00361446
Dual SMAD-i	WT	3	0.00704225
Dual SMAD-i	MC	1	0.0187354
Dual SMAD-i	MC	2	0.0315789
Dual SMAD-i	MC	3	0.00972763
Inhibitor-free	WT	1	0.00375156
Inhibitor-free	WT	2	0.00540541
Inhibitor-free	WT	3	0.00623701
Inhibitor-free	MC	1	0.0127576
Inhibitor-free	MC	2	0.0303738
Inhibitor-free	MC	3	0.00577367
Inhibitor-free	WT	1	0.0066586
Inhibitor-free	WT	2	0.00919118
Inhibitor-free	WT	3	0.0101302
Inhibitor-free	WT	4	0.0109589
Inhibitor-free	MC	1	0.0145396
Inhibitor-free	MC	2	0.0231959
